# Supplementary material for: Description and Analysis of Research on Death and Dying during the COVID-19 Pandemic, Published in Nursing Journals Indexed in SCOPUS
Source: Nurs Rep. 2024 Mar 22;14(2):655–74. doi: 10.3390/nursrep14020050 (PMC10961780; doi:10.3390/nursrep14020050)
Supplement: Supplementary file 1 [file nursrep-14-00050-s001.zip]

Archive with 1 entries (1 files):
- nursrep-2801653-supplementary File S1.xlsx
