# Supplementary material for: Description and Analysis of Research on Death and Dying during the COVID-19 Pandemic, Published in Nursing Journals Indexed in SCOPUS
Source: Nurs Rep. 2024 Mar 22;14(2):655–74. doi: 10.3390/nursrep14020050 (PMC10961780; doi:10.3390/nursrep14020050)
Supplement: Supplementary file 1 [file nursrep-14-00050-s001.zip › nursrep-2801653-supplementary File S1.xlsx]

## Sheet: Scopus-References-9May2023
Authors	Author(s) ID	Title	Year	Source title	Volume	Issue	Art. No.	Page start	Page end	Page count	Cited by	DOI	Link	Affiliations	Authors with affiliations	Abstract	Author Keywords	Index Keywords	Molecular Sequence Numbers	Chemicals/CAS	Tradenames	Manufacturers	Funding Details	Funding Text 1	Funding Text 2	Funding Text 3	Funding Text 4	Funding Text 5	Funding Text 6	Funding Text 7	Funding Text 8	Funding Text 9	Funding Text 10	References	Correspondence Address	Editors	Sponsors	Publisher	Conference name	Conference date	Conference location	Conference code	ISSN	ISBN	CODEN	PubMed ID	Language of Original Document	Abbreviated Source Title	Document Type
de Diego-Cordero R., Rey-Reyes A., Vega-Escaño J., Lucchetti G., Badanta B.	57192257080;58061173000;57196081184;35790096500;57827864000;	Spiritual needs during COVID 19 pandemic in the perceptions of Spanish emergency critical care health professionals	2023	Intensive and Critical Care Nursing	76		103373					10.1016/j.iccn.2022.103373	https://www.scopus.com/inward/record.uri?eid=2-s2.0-85146134692&doi=10.1016%2fj.iccn.2022.103373&partnerID=40&md5=98ace2d762348c243f1afad497224615	Faculty of Nursing, Physiotherapy and Podiatry, Department of Nursing, University of Sevilla, c/ Avenzoar 6, Seville, 41009, Spain; Faculty of Health Science, University of Malaga, c/ Arquitecto Francisco Peñalosa 3, Málaga, 29071, Spain; Department of Medicine, School of Medicine, Federal University of Juiz de Fora, Bandeirantes, MG, Juiz de Fora, 36047, Brazil	de Diego-Cordero, R., Faculty of Nursing, Physiotherapy and Podiatry, Department of Nursing, University of Sevilla, c/ Avenzoar 6, Seville, 41009, Spain; Rey-Reyes, A., Faculty of Health Science, University of Malaga, c/ Arquitecto Francisco Peñalosa 3, Málaga, 29071, Spain; Vega-Escaño, J., Faculty of Nursing, Physiotherapy and Podiatry, Department of Nursing, University of Sevilla, c/ Avenzoar …	Objectives: To investigate the perceptions and attitudes of health professionals working in emergency services and critical care units in Spain about spiritual care provided during the COVID-19 pandemic. Methods: A qualitative investigation was carried out using in-depth interviews. Setting: Emergency and emergency and ICU health professionals from different regions of Spain. Findings: The sample…	Clinical practice; COVID-19; Nurses; Religion; Spirituality	health care personnel; health personnel attitude; human; intensive care; pandemic; Attitude of Health Personnel; COVID-19; Critical Care; Health Personnel; Humans; Pandemics																Al Eid, N.A., Arnout, B.A., Alqahtani, M.M.J., Fadhel, F.H., Abdelmotelab, A.S., The mediating role of religiosity and hope for the effect of self-stigma on psychological well-being among COVID-19 patients (2021) WOR, 68 (3), pp. 525-541; Alch, C.K., Wright, C.L., Collier, K.M., Choi, P.J., Barriers to addressing the spiritual and religious needs of patients and families in the intensive care uni…	Vega-Escaño, J.; Faculty of Nursing, c/ Avenzoar 6, Spain; email: jvega5@us.es			Churchill Livingstone					9643397			36638686	English	Intensive Crit. Care Nurs.	Article
Kanazawa J., Rawlings S.A., Hendrickx S., Gianella S., Concha-Garcia S., Taylor J., Kaytes A., Patel H., Ndukwe S., Little S.J., Smith D., Dubé K.	57216367681;36090346700;57200120304;14041676800;24309912600;56302567300;57191539963;57204266421;57225049817;7102631212;57202523532;55702682300;	Lessons learned from the Last Gift study: Ethical and practical challenges faced while conducting HIV cure-related research at the end of life	2023	Journal of Medical Ethics	49	5		305	310			10.1136/medethics-2021-107512	https://www.scopus.com/inward/record.uri?eid=2-s2.0-85134569411&doi=10.1136%2fmedethics-2021-107512&partnerID=40&md5=9e2b7111359def12a603751a792eb945	Gillings School of Global Public Health, University of North Carolina at Chapel Hill, Chapel Hill, NC, United States; Department of Medicine, University of California San Diego, La JollaCA, United States; AntiViral Research Center, University of California San Diego, San Diego, CA, United States; HIV Neurobehavioral Research Program (HNRP), California NeuroAIDS Tissue Network (CNTN), University o…	Kanazawa, J., Gillings School of Global Public Health, University of North Carolina at Chapel Hill, Chapel Hill, NC, United States; Rawlings, S.A., Department of Medicine, University of California San Diego, La JollaCA, United States, AntiViral Research Center, University of California San Diego, San Diego, CA, United States; Hendrickx, S., AntiViral Research Center, University of California San …	The Last Gift is an observational HIV cure-related research study conducted with people with HIV at the end of life (EOL) at the University of California San Diego. Participants agree to voluntarily donate blood and other biospecimens while living and their bodies for a rapid research autopsy postmortem to better understand HIV reservoir dynamics throughout the entire body. The Last Gift study wa…	Clinical Ethics; End-of-life; Ethics; HIV; Research Ethics	death; human; Human immunodeficiency virus infection; informed consent; interpersonal communication; terminally ill patient; Communication; Death; HIV Infections; Humans; Informed Consent; Terminally Ill					National Institutes of Health, NIH: 5T32AI007384; National Institute of Mental Health, NIMH; National Institute on Drug Abuse, NIDA: DP2DAO51915, P30AI036214, R01AI147821, R21MH118120, UM1AI126620; National Institute of Allergy and Infectious Diseases, NIAID; National Institute of Neurological Disorders and Stroke, NINDS	This study was funded by the National Institutes of Health (5T32AI007384), National Institute of Allergy and Infectious Diseases, National Institute of Mental Health, National Institute of Neurologic Disorders and Stroke and National Institute on Drug Abuse (UM1AI126620), National Institute on Drug Abuse (DP2DAO51915), National Institute of Allergy and Infectious Diseases (P30AI036214 and R01AI14…										Alsop, K., Thorne, H., Sandhu, S., A community-based model of rapid autopsy in end-stage cancer patients (2016) Nat Biotechnol, 3410, pp. 1010-1014. , http://www.ncbi.nlm.nih.gov/pubmed/27617737; George, L.K., Research design in end-of-life research: State of science (2018) Gerontologist, 42, pp. 86-98; Dubé, K., Gianella, S., Concha-Garcia, S., Ethical considerations for HIV cure-related researc…	Dubé, K.; Gillings School of Global Public Health, United States; email: karine_dube@med.unc.edu			BMJ Publishing Group					3066800		JMETD	35732421	English	J. Med. Ethics	Article
James K.E., Agarwal S., Armenion K.L., Clapp C., Barnes A., Ye G.Y., Zisook S., Davidson J.E.	58175606700;58174904300;58176071800;58174439500;57196153523;57220893810;35394189100;15043914700;	A deductive thematic analysis of nurses with job-related problems who completed suicide during the early COVID-19 pandemic: A preliminary report	2023	Worldviews on Evidence-Based Nursing	20	2		96	106			10.1111/wvn.12640	https://www.scopus.com/inward/record.uri?eid=2-s2.0-85152045387&doi=10.1111%2fwvn.12640&partnerID=40&md5=af872ead5a7215a2ae233d84bc770310	Thornton 2 West Progressive Care Unit, UC San Diego Health, La Jolla, CA, United States; Multi-specialty Oncology Clinics, Moores Cancer Center, UC San Diego Health, La Jolla, CA, United States; Jacobs Medical Center 5FG Medical Oncology & Palliative Care Progressive Care Unit, UC San Diego Health, La Jolla, CA, United States; Jacobs Medical Center 3GH Medical & Surgical ICU, UC San Diego Health,…	James, K.E., Thornton 2 West Progressive Care Unit, UC San Diego Health, La Jolla, CA, United States; Agarwal, S., Multi-specialty Oncology Clinics, Moores Cancer Center, UC San Diego Health, La Jolla, CA, United States; Armenion, K.L., Jacobs Medical Center 5FG Medical Oncology & Palliative Care Progressive Care Unit, UC San Diego Health, La Jolla, CA, United States; Clapp, C., Jacobs Medical Ce…	Background: Prior to the novel coronavirus (COVID-19) pandemic, nurses died by suicide more frequently than the general population. Antecedents prior to death include known job problems, such as disciplinary action; diversion of medications; inability to work due to chronic pain; and physical and mental illness. Aim: The aim of this study was to explore the suicide experience of nurses who died w…	coping; depression; diversion; grief; gun violence; healthcare; qualitative research; substance use; suicide; workplace wellness							To those nurses who have tragically lost their lives to suicide and whose stories offer unique insight, our work is dedicated to helping us learn from their stories so that we can meaningfully create strategies for appropriate support to prevent future suicides.										Abrams, L.R., Finlay, J.M., Kobayashi, L.C., Job transitions and mental health outcomes among U.S. adults aged 55 and older during the COVID-19 pandemic (2022) The Journals of Gerontology Series B, Psychological Sciences and Social Sciences, 77 (7), pp. e106-e116. , https://doi.org/10.1093/geronb/gbab060; (2023) Nurse suicide prevention/resilience, , https://www.nursingworld.org/practice-policy/n…	James, K.E.; UC San Diego Health, Thornton 2 West, 9300 Campus Point Drive, La Jolla, United States; email: kejames@health.ucsd.edu			John Wiley and Sons Inc					1545102X				English	Worldviews Evid.-Based Nurs.	Article
Carey L.B., Cohen J., Gabbay E., Koenig H.G., Hill T., Aiken C., Drummond D., Carey J.R.	7102965747;55584796223;10041106100;26642890600;35606207700;57225919918;57204431169;57223273266;	Pediatrics, Students, Allied Health and COVID-19	2023	Journal of Religion and Health	62	2		743	747		1	10.1007/s10943-023-01788-6	https://www.scopus.com/inward/record.uri?eid=2-s2.0-85149211599&doi=10.1007%2fs10943-023-01788-6&partnerID=40&md5=722555cd2276e367d8dd78f2a1ce16ad	Public Health Palliative Care Unit, La Trobe University, Melbourne, VIC, Australia; Centre for Spiritually, Theology and Health, Duke University, Durham, NC, United States; Institute for Ethics and Society, The University of Notre Dame, Sydney, NSW, Australia; School of Medicine, University of Notre Dame Australia, Sydney, NSW, Australia; St Vincent’s Private Hospital, Sydney, NSW, Australia; Dep…	Carey, L.B., Public Health Palliative Care Unit, La Trobe University, Melbourne, VIC, Australia, Centre for Spiritually, Theology and Health, Duke University, Durham, NC, United States, Institute for Ethics and Society, The University of Notre Dame, Sydney, NSW, Australia; Cohen, J., School of Medicine, University of Notre Dame Australia, Sydney, NSW, Australia, St Vincent’s Private Hospital, Syd…	This second issue of JORH for 2023 considers research relating to (1) pediatrics, (2) students, (3) various allied health professions and their related practices, and lastly, (4) COVID-19. An additional reminder is also provided to readers on the call for papers regarding a future issue on “Religion, Spirituality, Suicide, and its Prevention”, as well as a new call for papers with respect to “Spi…	Allied health; COVID-19; Pediatrics; Religion spirituality; Students	child; human; pediatrics; religion; student; Child; COVID-19; Humans; Pediatrics; Religion; Spirituality; Students																(2022) Journal of Religion and Health, 61 (2). , https://link.springer.com/journal/10943/volumes-and-issues/61-2, JORH 61:2,). Chaplaincy, cancer, aged care and COVID-19; Chaplaincy, Judaism, Ukraine, COVID-19 and JORH Jubilee (2023) Journal of Religion and Health, 62 (1). , https://link.springer.com/journal/10943/volumes-and-issues/62-1; Christianity, family, students, and COVID-19 (2021) Journa…	Carey, L.B.; Public Health Palliative Care Unit, Australia; email: Lindsay.Carey@latrobe.edu.au			Springer					224197		JRHEA	36871100	English	J. Relig. Health	Editorial
Davila C., Cartagena L., Byrne-Martelli S., Bapat A., Stoltenberg M.	57247362100;58059350300;57219095665;58059523800;57217833967;	Creating a Dedicated Palliative Care Team for ICU Spanish Speaking Patients in Response to COVID-19	2023	Journal of Pain and Symptom Management	65	4		e315	e320			10.1016/j.jpainsymman.2022.12.013	https://www.scopus.com/inward/record.uri?eid=2-s2.0-85146088269&doi=10.1016%2fj.jpainsymman.2022.12.013&partnerID=40&md5=8b2248b49d06bdbb3b428201b34f61f6	Division of Palliative Care and Geriatrics (C.D., L.C., S.B.M., M.S.), Massachusetts General Hospital, Boston, MA, United States; Harvard Medical School (C.D., M.S.), Boston, MA, United States; EpioneMD (A.B.), Carlisle, MA, United States	Davila, C., Division of Palliative Care and Geriatrics (C.D., L.C., S.B.M., M.S.), Massachusetts General Hospital, Boston, MA, United States, Harvard Medical School (C.D., M.S.), Boston, MA, United States; Cartagena, L., Division of Palliative Care and Geriatrics (C.D., L.C., S.B.M., M.S.), Massachusetts General Hospital, Boston, MA, United States; Byrne-Martelli, S., Division of Palliative Care …	Context: The Latinx population faced higher rates of infection and severe illness during the COVID-19 pandemic, resulting in an increased need for palliative care services. Objectives: We describe the creation and impact of a formal palliative care initiative developed for seriously ill, Spanish-speaking patients during the COVID-19 pandemic at a tertiary care academic medical center. Methods: Pa…	COVID-19; Latinx / Hispanic population; Palliative care; Quality improvement	adult; aged; Article; chronic obstructive lung disease; clinical article; coping behavior; coronavirus disease 2019; dementia; do-not-resuscitate/do-not-intubate order; end stage renal disease; female; follow up; Hispanic; hospice care; hospital discharge; hospitalization; human; intensive care unit; male; malignant neoplasm; medical record review; palliative therapy; patient care; patient care t…						No funding was received for this article. The authors declare no conflicts of interest. The authors thank Richard Leiter for critical reading of the manuscript, Vicki Jackson for providing support and feedback during development of this initiative, and our division leadership for supporting these efforts.										Acosta, A., Garg, S., Pham, H., Racial and ethnic disparities in rates of COVID-19–associated hospitalization, intensive care unit admission, and in-hospital death in the United States from March 2020 to February 2021 (2021) JAMA Netw Open, 4, p. e2130479; Mackey, K., Ayers, C.K., Kondo, K., Racial and ethnic disparities in COVID-19–related infections, hospitalizations, and deaths: a systematic r…	Davila, C.; Massachusetts General Hospital, 55 Fruit Street, Austen 600, United States; email: cdavila@mgh.harvard.edu			Elsevier Inc.					8853924		JPSME	36577470	English	J. Pain Symptom Manage.	Article
Johnson J., Al Bulushi A., Idris Z., Essa Z.A., Hassan A.	57202124577;57851458200;55499357000;58081948400;56699318900;	The Experience of Palliative Care Nurses in Qatar during the Time of COVID-19: A Qualitative Study	2023	Journal of Nursing Research	31	1		E256				10.1097/jnr.0000000000000534	https://www.scopus.com/inward/record.uri?eid=2-s2.0-85146986317&doi=10.1097%2fjnr.0000000000000534&partnerID=40&md5=bd562c3a3e2ad1d049fd31f71feccba9	Faculty of Nursing, University of Calgary, Qatar; Heart Hospital, Hamad Medical Corporation, Qatar; National Center for Cancer Care and Research, Hamad Medical Corporation, Qatar	Johnson, J., Faculty of Nursing, University of Calgary, Qatar; Al Bulushi, A., Heart Hospital, Hamad Medical Corporation, Qatar; Idris, Z., National Center for Cancer Care and Research, Hamad Medical Corporation, Qatar; Essa, Z.A., National Center for Cancer Care and Research, Hamad Medical Corporation, Qatar; Hassan, A., National Center for Cancer Care and Research, Hamad Medical Corporation, Qa…	Background The COVID-19 pandemic has been a source of significant confusion and fear for healthcare workers as they try to maintain some sense of normalcy within their daily practices. One of the many areas affected by this pandemic has been palliative care. Palliative care nurses were thrust into a world of chaos as they faced increasing numbers of patients who were in the process of dying. Purp…	death and dying; ethical dilemmas; focus groups; resilience	epidemiology; human; nurse; palliative nursing; palliative therapy; pandemic; Qatar; qualitative research; COVID-19; Hospice and Palliative Care Nursing; Humans; Nurses; Palliative Care; Pandemics; Qatar; Qualitative Research																Bharani, T., Li, Y., Helmy, I., Menon, L., Arachchige, S.M., Soliman, M., Wen, Y., Hassan, A., Palliative care in Qatar, 2008-2016 (2018) Journal of Palliative Care & Medicine, 8 (1). , https://doi.org/10.4172/2165-7386.1000325, Article 325; Bijari, B.B., Iranmanesh, S., Eshghi, F., Baneshi, M.R., Gentle human touch and yakson: The effect on preterm's behavioral reactions (2012) Institutional Sch…	Johnson, J.; Faculty of Nursing, PO Box 23133, Qatar; email: jessie.johnson1@ucalgary.ca			Taiwan Nurses Association					16823141			36692835	English	J. Nurs. Res.	Article
Carey L.B., Cohen J., Gabbay E., Koenig H.G., Hill T., Aiken C., Drummond D., Carey J.R., Hart C., Fisher J.W.	7102965747;55584796223;10041106100;26642890600;35606207700;57225919918;57204431169;57223273266;7402569242;8705358200;	Chaplaincy, Judaism, Ukraine, COVID-19 and JORH Jubilee	2023	Journal of Religion and Health	62	1		1	7		3	10.1007/s10943-023-01737-3	https://www.scopus.com/inward/record.uri?eid=2-s2.0-85146532929&doi=10.1007%2fs10943-023-01737-3&partnerID=40&md5=ef19ee2723b4d048b30f9739175ca202	Public Health Palliative Care Unit, La Trobe University, Melbourne, VIC, Australia; Centre for Spiritually, Theology and Health, Duke University, Durham, NC, United States; Institute for Ethics and Society, The University of Notre Dame, Sydney, NSW, Australia; School of Medicine, University of Notre Dame, Sydney, NSW, Australia; St Vincent’s Private Hospital, Sydney, NSW, Australia; Department of…	Carey, L.B., Public Health Palliative Care Unit, La Trobe University, Melbourne, VIC, Australia, Centre for Spiritually, Theology and Health, Duke University, Durham, NC, United States, Institute for Ethics and Society, The University of Notre Dame, Sydney, NSW, Australia; Cohen, J., School of Medicine, University of Notre Dame, Sydney, NSW, Australia, St Vincent’s Private Hospital, Sydney, NSW, …	This first issue of JORH for 2023 considers (1) the ministry of chaplains, (2) Judaism, (3) the people of war-torn Ukraine, (4) the ongoing saga of COVID-19 and, on a happier note, (5) we celebrate a belated jubilee by presenting a bibliometric analysis of the Journal of Religion and Health (1961–2021). To conclude this issue, a book review is presented, “The Desperate Hours” by award winning jou…	Bibliometric analysis; Chaplaincy; COVID-19; Judaism; Religion; Ukraine	hospital subdivisions and components; human; Judaism; prevention and control; religion; Ukraine; Chaplaincy Service, Hospital; COVID-19; Humans; Judaism; Religion; Spirituality; Ukraine						The production of this editorial is supported by Springer Science Media.										Brenner, M., (2022) The Desperate Hours: One Hospital’s Fight to Save a City on the Pandemic Front Lines, , Flatiron Books; Carey, L.B., Cohen, J., Aiken, C., Koenig, H., Hill, T., Gabbay, E., Carey, J.R., Chaplaincy, cancer, aged care and COVID-19 (2022) Journal of Religion and Health, 61 (2), pp. 921-928; Carey, L.B., Kumar, S., Goyal, K., Ali, F., A bibliometric analysis of the journal of reli…	Carey, L.B.; Public Health Palliative Care Unit, Australia; email: Lindsay.Carey@latrobe.edu.au			Springer					224197		JRHEA	36658414	English	J. Relig. Health	Editorial
Nakanishi M., Ogawa A., Sakai M., Yoshii H., Yamasaki S., Nishida A.	12781751700;58181746400;57808234900;41862755000;58182557800;35311924300;	Quality of End-of-Life Care for Older Adults with Dementia during the COVID-19 Pandemic	2023	Journal of the American Medical Directors Association								10.1016/j.jamda.2023.03.001	https://www.scopus.com/inward/record.uri?eid=2-s2.0-85152407971&doi=10.1016%2fj.jamda.2023.03.001&partnerID=40&md5=aab4ff6dcad2e308a2807fc54c638a52	Department of Psychiatric Nursing, Tohoku University Graduate School of Medicine, Miyagi, Japan; Research Center for Social Science & Medicine, Tokyo Metropolitan Institute of Medical Science, Tokyo, Japan; Division of Psycho-Oncology, Exploratory Oncology Research and Clinical Trial Center, National Cancer Center, Chiba, Japan	Nakanishi, M., Department of Psychiatric Nursing, Tohoku University Graduate School of Medicine, Miyagi, Japan, Research Center for Social Science & Medicine, Tokyo Metropolitan Institute of Medical Science, Tokyo, Japan; Ogawa, A., Division of Psycho-Oncology, Exploratory Oncology Research and Clinical Trial Center, National Cancer Center, Chiba, Japan; Sakai, M., Department of Psychiatric Nursi…	Objectives: End-of-life (EOL) care during the coronavirus disease 2019 (COVID-19) pandemic has been a concern under the overwhelming pressure of health care service systems. People with dementia often receive suboptimal EOL care; thus, they may be at particular risk of poor care quality during the COVID-19 pandemic. This study investigated the interaction between dementia and pandemic on the prox…	COVID-19; dementia; end-of-life care; palliative care						Japan Agency for Medical Research and Development, AMED: 22579506; Japan Society for the Promotion of Science, KAKEN: JP21H03281	This work was supported by the Japan Agency for Medical Research and Development (Grant Number: 22579506 ) and the Japan Society for the Promotion of Science , JSPS KAKENHI (grant number JP21H03281 ). The sponsors had no role in the design, methods, subject recruitment, data collection, analysis, or preparation of this study.										Joling, K.J., Janssen, O., Francke, A.L., Time from diagnosis to institutionalization and death in people with dementia (2020) Alzheimers Dement, 16, pp. 662-671; Verlinden, V.J.A., van der Geest, J.N., de Bruijn, R.F.A.G., Trajectories of decline in cognition and daily functioning in preclinical dementia (2016) Alzheimers Dement, 12, pp. 144-153; van der Steen, J.T., Radbruch, L., Hertogh, C.M.,…	Nakanishi, M.; Department of Psychiatric Nursing, 2-1 Seiryo-machi, Aoba-ku, Japan; email: mnakanishi-tky@umin.ac.jp			Elsevier Inc.					15258610		JAMDC	37030321	English	J. Am. Med. Dir. Assoc.	Article
O’Mathúna D., Smith J., Zadvinskis I.M., Monturo C., Kelley M.M., Tucker S., Miller P.S., Norful A.A., Zellefrow C., Chipps E.	57208917868;57303188300;25947955000;16301887400;15826519400;7202408693;12794643100;57190338356;57200084412;7801394371;	Ethics and frontline nursing during COVID-19: A qualitative analysis	2023	Nursing Ethics								10.1177/09697330221143150	https://www.scopus.com/inward/record.uri?eid=2-s2.0-85151096162&doi=10.1177%2f09697330221143150&partnerID=40&md5=09f8de90a344348b917cd4c6821a0c96	The Helene Fuld Health Trust National Institute for Evidence-based Practice in Nursing and Healthcare, College of Nursing, The Ohio State University, Columbus, OH, United States; College of Nursing, The Ohio State University, Columbus, OH, United States; Chester County Hospital Penn Medicine, West Chester, PA, United States; Center for Nursing Excellence, UCLA Health, Los Angeles, CA, United Stat…	O’Mathúna, D., The Helene Fuld Health Trust National Institute for Evidence-based Practice in Nursing and Healthcare, College of Nursing, The Ohio State University, Columbus, OH, United States, Center for Bioethics and Medical Humanities, The Ohio State University, Columbus, OH, United States; Smith, J., College of Nursing, The Ohio State University, Columbus, OH, United States; Zadvinskis, I.M.,…	Background: Nurses experienced intense ethical and moral challenges during the COVID-19 pandemic. Our 2020 qualitative parent study of frontline nurses’ experiences during the COVID-19 pandemic identified ethics as a cross-cutting theme with six subthemes: moral dilemmas, moral uncertainty, moral distress, moral injury, moral outrage, and moral courage. We re-analyzed ethics-related findings in l…	COVID-19; ethics; moral courage; moral dilemma; moral distress; moral injury; moral outrage; moral uncertainty																	Kelley, M.M., Zadvinskis, I.M., Miller, P.S., United States nurses’ experiences during the COVID-19 pandemic: a grounded theory (2022) J Clin Nurs, 31 (15-16), pp. 2167-2180; Norful, A.A., Rosenfeld, A., Schroeder, K., Primary drivers and psychological manifestations of stress in frontline healthcare workforce during the initial COVID-19 outbreak in the United States (2021) Gen Hosp Psychiatry, 6…	O’Mathúna, D.; The Helene Fuld Health Trust National Institute for Evidence-based Practice in Nursing and Healthcare, United States; email: omathuna.6@osu.edu			SAGE Publications Ltd					9697330				English	Nurs. Ethics	Article
Podgorica N., Rungg C., Bertini B., Perkhofer S., Zenzmaier C.	57216975866;57211789232;58003373800;15835393600;7801374005;	End of life care during the COVID-19 pandemic: A qualitative study on the perspectives of nurses and nurse assistants	2023	Nursing Open								10.1002/nop2.1646	https://www.scopus.com/inward/record.uri?eid=2-s2.0-85150519500&doi=10.1002%2fnop2.1646&partnerID=40&md5=4c406dbac5017dbf4bf19591d618f575	Department of Nursing, Health University of Applied Sciences Tyrol, Innsbruck, Austria; Gruppo San Donato Hospitals, Milan, Italy; Research and Innovation Unit, Health University of Applied Sciences Tyrol, Innsbruck, Austria	Podgorica, N., Department of Nursing, Health University of Applied Sciences Tyrol, Innsbruck, Austria; Rungg, C., Department of Nursing, Health University of Applied Sciences Tyrol, Innsbruck, Austria; Bertini, B., Gruppo San Donato Hospitals, Milan, Italy; Perkhofer, S., Research and Innovation Unit, Health University of Applied Sciences Tyrol, Innsbruck, Austria; Zenzmaier, C., Department of Nu…	Aim: To explore nurses’ and nurse assistants’ experiences of providing end-of-life care during the COVID-19 pandemic in Austria, Germany and Northern Italy. Design: A qualitative explorative interview study. Method: Data were collected between August and December 2020 and analysed using content analysis. Healthcare professionals (nurses (n = 30), nurse coordinators (n = 6) and nurse assistants (n…																		Akalpler, O., Okumus, H., Gum chewing and bowel function after caesarean section under spinal anesthesia (2018) Pakistan Journal of Medical Sciences, 34 (5), pp. 1242-1247. , https://doi.org/10.12669/pjms.345.15772; al-Amer, R., Darwish, M., Malak, M., Ali, A.M., al Weldat, K., Alkhamees, A., Alshammari, K.S., Randall, S., Nurses experience of caring for patients with COVID-19: A phenomenological…	Podgorica, N.; Department of Nursing Sciences, Innrain 98, Austria; email: nertila.podgorica@fhg-tirol.ac.at			John Wiley and Sons Inc					20541058				English	Nurs. Open	Article
Vachon M., Guité-Verret A., Ummel D., Girard D.	7005379344;57220106587;57009131900;58144764000;	“I couldn’t”: A phenomenological exploration of ethical tensions experienced by bereaved family members during the pandemic	2023	International Journal of Qualitative Studies on Health and Well-being	18	1	2186337					10.1080/17482631.2023.2186337	https://www.scopus.com/inward/record.uri?eid=2-s2.0-85150231888&doi=10.1080%2f17482631.2023.2186337&partnerID=40&md5=df6176a2e41c85a7c87e4fe9fe32a552	Psychology Department, Université du Québec à Montréal, Montréal, Canada; Center for Research and Intervention on Suicide, Ethical Issues and End-of-Life Practices (CRISE), Montreal, Canada; Réseau Québécois de Recherche en Soins Palliatifs et de fin de vie (RQSPAL), Montréal, Canada; Psychoeducation Department, Université de Sherbrooke, Longueuil, Canada; Pain and Palliative Medicine Department,…	Vachon, M., Psychology Department, Université du Québec à Montréal, Montréal, Canada, Center for Research and Intervention on Suicide, Ethical Issues and End-of-Life Practices (CRISE), Montreal, Canada, Réseau Québécois de Recherche en Soins Palliatifs et de fin de vie (RQSPAL), Montréal, Canada; Guité-Verret, A., Psychology Department, Université du Québec à Montréal, Montréal, Canada, Center fo…	Introduction: The COVID-19 pandemic entailed significant changes in accompaniment, end-of-life, and bereavement experiences. In some countries, public health measures prevented or restricted family caregivers from visiting their dying loved ones in residences, long-term care institutions, and hospitals. As a result, family members were faced with critical decisions that could easily lead to ethic…	Bereavement; dilemma; ethics; family caregivers; moral distress; pandemic; phenomenology	bereavement; caregiver; family; human; pandemic; psychology; Bereavement; Caregivers; COVID-19; Family; Humans; Pandemics					Canadian Institutes of Health Research, IRSC	The work was supported by the Canadian Institutes of Health Research.										Abma, T.A., Struggling with the fragility of life: A relational-narrative approach to ethics in palliative nursing (2005) Nursing Ethics, 12 (4), pp. 337-312; Anderson-Shaw, L.K., Zar, F.A., COVID-19, moral conflict, distress, and dying alone (2020) Journal of Bioethical Inquiry, 17 (4), pp. 777-782; Bacqué, M.F., Place des funérailles dans le processus de deuil (2020) Jusqu’à la Mort Accompagner…	Vachon, M.; Psychology Department, Canada; email: vachon.melanie@uqam.ca			Taylor and Francis Ltd.					17482623			36919516	English	Int. J Qual. Stud. Health Well-being	Article
Lemaire C., Humbert C., Sueur C., Racin C.	57207988061;58137857700;23494021200;57200246375;	Use of Digital Technologies to Maintain Older Adults’ Social Ties During Visitation Restrictions in Long-Term Care Facilities: Scoping Review	2023	JMIR Aging	6		e38593					10.2196/38593	https://www.scopus.com/inward/record.uri?eid=2-s2.0-85149815692&doi=10.2196%2f38593&partnerID=40&md5=9b60fbc903baea90575157e8ab31e88b	Magellan (EA 3713), iaelyon, Université Jean Moulin Lyon 3, Lyon, France; Humans and Management in Society (UR 7308), École de Management Strasbourg, Université de Strasbourg, Strasbourg, France; Faculté des sciences de l’administration, Université Laval, Québec, QC, Canada; PSInstitut, Strasbourg, France; Laboratoire interdisciplinaire en études culturelles (UMR 7069), Université de Strasbourg, …	Lemaire, C., Magellan (EA 3713), iaelyon, Université Jean Moulin Lyon 3, Lyon, France, Humans and Management in Society (UR 7308), École de Management Strasbourg, Université de Strasbourg, Strasbourg, France, Faculté des sciences de l’administration, Université Laval, Québec, QC, Canada; Humbert, C., PSInstitut, Strasbourg, France, Laboratoire interdisciplinaire en études culturelles (UMR 7069), …	Background: Digital technologies were implemented to address the disruption of long-term care facility residents’ socialization needs during the COVID-19 pandemic. A literature review regarding this topic is needed to inform public policy, facility managers, family caregivers, and nurses and allied health professionals involved in mediating the use of digital devices for residents’ social ties. O…	COVID-19 pandemic; digital devices; nursing homes; older adults; remote care; social isolation; social ties						Agence Nationale de la Recherche, ANR	The scoping review is part of the INNOVEHPAD study (grant number ANR-20-GES1-0004), which was funded by the French National Research Agency (Agence Nationale de la Recherche) and the Region “Grand Est.” We acknowledge support from the librarians from the University of Strasbourg, Aline Demange, Daphné Celet, and Magali Risch, who helped us select databases and platforms suitable for our research.…										Booth, RG, Andrusyszyn, M, Iwasiw, C, Donelle, L, Compeau, D., Actor-Network Theory as a sociotechnical lens to explore the relationship of nurses and technology in practice: methodological considerations for nursing research (2016) Nurs Inq, 23 (2), pp. 109-120. , Jun 04; [doi] [Medline: 26531190]; Saldaris, M., The dichotomy of social isolation in a global pandemic: when the power to protect ac…	Lemaire, C.; Magellan (EA 3713) iaelyon Université Jean Moulin Lyon, 3 1C, avenue des Frères Lumière - CS 78242, France; email: celia.lemaire@univ-lyon3.fr			JMIR Publications Inc.					25617605				English	JMIR Aging	Review
Falcó-Pegueroles A., Bosch-Alcaraz A., Terzoni S., Fanari F., Viola E., Via-Clavero G., Hoyo S.G.-D., Parini A.M., Poveda-Moral S., Parozzi M., Guàrdia-Olmos J., Bonetti L.	35114766900;56162475000;26424006900;58092997600;58093113000;35325695200;58092793600;58093324700;57219224924;57436615100;8510942400;12777150100;	COVID-19 pandemic experiences, ethical conflict and decision-making process in critical care professionals (Quali-Ethics-COVID-19 research part 1): An international qualitative study	2023	Journal of Clinical Nursing								10.1111/jocn.16633	https://www.scopus.com/inward/record.uri?eid=2-s2.0-85147529929&doi=10.1111%2fjocn.16633&partnerID=40&md5=7ef60914ea3b597688441dc527e66d9f	School of Nursing, Faculty of Medicine and Health Sciences, University of Barcelona, Barcelona, Spain; Consolidated Research Group 325 Bioethics, Law and Society (BIOELSi), University of Barcelona, Barcelona, Spain; Azienda Socio Sanitaria Territoriale Santi Paolo e Carlo, Università degli Studi di Milano, Milan, Italy; Azienda Socio Sanitaria Territoriale Fatebenefratelli Sacco, Università degli…	Falcó-Pegueroles, A., School of Nursing, Faculty of Medicine and Health Sciences, University of Barcelona, Barcelona, Spain, Consolidated Research Group 325 Bioethics, Law and Society (BIOELSi), University of Barcelona, Barcelona, Spain; Bosch-Alcaraz, A., School of Nursing, Faculty of Medicine and Health Sciences, University of Barcelona, Barcelona, Spain; Terzoni, S., Azienda Socio Sanitaria Te…	Aim and Objectives: The aim of this study was to explore the sources of ethical conflict and the decision-making processes of ICU nurses and physicians during the first and subsequent waves of the COVID-19 pandemic. Background: Depside several studies exploring ethical conflicts during COVID-19 pandemic, few studies have explored in depth the perceptions and experiences of critical care professio…	COVID-19; ethical conflict; health care; humanisation; moral distress; pandemic; qualitative research						Fundació Víctor Grífols i Lucas	Thanks to all the participants, nurses and physicians from Milan and Barcelona who gave us their time to explain their experiences and ethical values. Thanks to the participating facilities that authorised the data collection and the technical support offered by the Research Office and the IT Department of the Faculty of Medicine and Health Sciences (Bellvitge Campus) of the University of Barcelo…										Barello, S., Falcó-Pegueroles, A., Rosa, D., Tolotti, A., Graffigna, G., Bonetti, L., The psychosocial impact of flu influenza pandemics on healthcare workers and lessons learnt for the COVID-19 emergency: A rapid review (2020) International Journal of Public Health, 65 (7), pp. 1205-1216; Benbenishty, J., Ashkenazy, S., Avital, I.L., Jakobson, L., Kolpak, O., Ganz, F.D., Nurses' perceptions of s…	Falcó-Pegueroles, A.; Department of Fundamental Care and Medical Surgical Nursing, Pavelló de Govern, Feixa Llarga Street s/n, Spain; email: annafalco@ub.edu			John Wiley and Sons Inc					9621067		JCCNE		English	J. Clin. Nurs.	Article
De Luca E., Sena B., Cataldi S.	55025391300;56335291500;55341906400;	Supporting ethical end-of-life care during pandemic: Palliative care team perspectives	2023	Nursing Ethics								10.1177/09697330231153684	https://www.scopus.com/inward/record.uri?eid=2-s2.0-85147528105&doi=10.1177%2f09697330231153684&partnerID=40&md5=b37c20ac0416a415ef763e986def8add	Faculty of Health and Life Science, Academy of Nursing, Exeter, Exeter University, Exeter, United Kingdom; Dept. of Philosophy, Literature and Communication, University of Bergamo, Bergamo, Italy; Faculty of Psychology, University ‘Sapienza’ of Rome, Rome, Italy	De Luca, E., Faculty of Health and Life Science, Academy of Nursing, Exeter, Exeter University, Exeter, United Kingdom; Sena, B., Dept. of Philosophy, Literature and Communication, University of Bergamo, Bergamo, Italy; Cataldi, S., Faculty of Psychology, University ‘Sapienza’ of Rome, Rome, Italy	Background: Italy was the first European country to be involved with the COVID-19 pandemic. As a result, many healthcare professionals were deployed and suddenly faced end-of-life care management and its challenges. Aims: To understand the experiences of palliative care professionals deployed in supporting emergency and critical care staff during the COVID-19 first and second pandemic waves. Rese…	COVID-19; critical care; emergency nursing; end-of-life care; ethical challenges; palliative care nursing																	Gjerberg, E., Førde, R., Pedersen, R., Ethical challenges in the provision of end-of-life care in Norwegian nursing homes (2010) Soc Sci Med, 71 (4), pp. 677-684; Schofield, G., Dittborn, M., Huxtable, R., Real-world ethics in palliative care: a systematic review of the ethical challenges reported by specialist palliative care practitioners in their clinical practice (2021) Pall Med, 35 (2), pp. …	De Luca, E.; Faculty of Health and Life Science, United Kingdom; email: enrico.deluca@uniroma1.it			SAGE Publications Ltd					9697330				English	Nurs. Ethics	Article
Rollans C., Baek J., Bloch G., Nyhof-Young J., Morey T., Dosani N., Spaner D.	58086774600;58086568900;43060974800;6506400034;57225798276;56910319700;7007101989;	Exploring the Barriers and Facilitators Experienced by Palliative Health Care Providers Working with Patients Experiencing Homelessness during the COVID-19 Pandemic	2023	Palliative Medicine Reports	4	1		3	8			10.1089/pmr.2022.0051	https://www.scopus.com/inward/record.uri?eid=2-s2.0-85147201210&doi=10.1089%2fpmr.2022.0051&partnerID=40&md5=75feb71eb20f945b442516d58ad7d323	Department of Family and Community Medicine, St. Michael's Hospital, Toronto, ON, Canada; Department of Family and Community Medicine, University of Toronto, Toronto, ON, Canada; Primary Care, Inner City Health Associates, Toronto, ON, Canada; Academics Program, Women's College Hospital, Toronto, ON, Canada; Palliative Education and Care for the Homeless, Inner City Health Associates, Toronto, ON…	Rollans, C., Department of Family and Community Medicine, St. Michael's Hospital, Toronto, ON, Canada, Department of Family and Community Medicine, University of Toronto, Toronto, ON, Canada; Baek, J., Department of Family and Community Medicine, St. Michael's Hospital, Toronto, ON, Canada, Department of Family and Community Medicine, University of Toronto, Toronto, ON, Canada; Bloch, G., Departm…	Background: Patients experiencing homelessness not only have higher rates of medical complexity, comorbidity, and mortality, but also face barriers to accessing palliative care services. In structurally vulnerable populations with palliative care needs, these barriers are compounded, creating significant challenges for both patients and providers that have important health equity implications. Ob…	COVID-19; health care providers; homeless; interviews; palliative care; underserved populations	adult; Article; coronavirus disease 2019; ethical dilemma; health behavior; health care personnel; health insurance; homelessness; human; medical research; palliative therapy; pandemic; patient care; patient volume; priority journal; qualitative research; social isolation; social work; social worker; thematic analysis; videoconferencing					Department of Family and Community Medicine, University of Toronto, DFCM	This study was supported by the Department of Family and Community Medicine at the University of Toronto.										Klop, HT, De Veer, AJ, Van Dongen, SI, Palliative care for homeless people: A systematic review of the concerns, care needs and preferences, and the barriers and facilitators for providing palliative care (2018) BMC Palliat Care, 17 (1), pp. 1-6; Hutt, E, Albright, K, Dischinger, H, Addressing the challenges of palliative care for homeless veterans (2018) Am J Hosp Palliat Care, 35 (3), pp. 448-4…	Baek, J.; Department of Family and Community Medicine, 60 Murray Street, L4-000 Box #13, Canada; email: justine.baek@mail.utoronto.ca			Mary Ann Liebert Inc.					26892820				English	Palliat. Med. Rep.	Article
Doobay-Persaud A., Solchanyk D., Fleming O., Patel N., Drane D., Hauser J., Ogbenna A.	57193442331;57222030111;57361567800;57953973900;8677471700;8055870500;55543983000;	Palliative Care Challenges in Nigeria: A qualitative study of interprofessional perceptions	2023	Journal of Pain and Symptom Management	65	1		e1	e5			10.1016/j.jpainsymman.2022.10.002	https://www.scopus.com/inward/record.uri?eid=2-s2.0-85141341848&doi=10.1016%2fj.jpainsymman.2022.10.002&partnerID=40&md5=e481159b2377d94594399789c746b310	Departments of Medicine and Medical Education, Feinberg School of Medicine, (A.D.P), Division of Hospital Medicine, Northwestern University, Chicago, IL, United States; Center for Global Health Education, Havey Institute for Global Health, Feinberg School of Medicine (A.D.P., D.S., O.F., N.P.,), Northwestern University, Chicago, IL, United States; Searle Center for Advancing Learning and Teaching…	Doobay-Persaud, A., Departments of Medicine and Medical Education, Feinberg School of Medicine, (A.D.P), Division of Hospital Medicine, Northwestern University, Chicago, IL, United States, Center for Global Health Education, Havey Institute for Global Health, Feinberg School of Medicine (A.D.P., D.S., O.F., N.P.,), Northwestern University, Chicago, IL, United States; Solchanyk, D., Center for Glo…	Context: Palliative care awareness, education and practice vary widely across global health systems, especially throughout low- and middle-income countries such as Nigeria. Unfortunately, qualitative investigations into the context, experiences and challenges of Nigerian health care professionals providing palliative care in these settings are still underrepresented in the literature. Objectives:…	Cancer; Education; Nigeria; Palliative care; Training	adult; aged; analgesia; army; Article; cancer patient; care behavior; comorbidity; convenience sample; coronavirus disease 2019; female; health practitioner; human; male; Nigeria; normal human; nurse; palliative therapy; perception; pharmacist; physician; physiotherapist; psychiatrist; qualitative research; spiritual care; terminal care; palliative therapy; physician; procedures; COVID-19; Humans…					Northwestern University, NU; Feinberg School of Medicine	Research reported in this publication was generously supported by the Robert J. Havey, MD Institute for Global Health's philanthropic funds at Northwestern University, Feinberg School of Medicine . All authors declare no conflict of interest.										Radbruch, L., Lima, L.D., Knaul, F., Redefining palliative care—a new consensus-based definition (2020) J Pain Symptom Manage, 60, pp. 754-764; Chukwunyere, N.D., Palliative care: the Nigerian perspective (2019) Palliative Care, , M Mollaoğlu IntechOpen London; Ogunkorode, A., Global perspectives on palliative care: nigerian context (2019) Hospice Palliative Home Care and Bereavement Support, pp.…	Doobay-Persaud, A.; Departments of Medicine and Medical Education, 710 N. Lakeshore Drive, Suite 800, United States; email: a-doobay-persaud@northwestern.edu			Elsevier Inc.					8853924		JPSME	36244641	English	J. Pain Symptom Manage.	Article
Mahmoud S., Moughrabi S.M., Khasawneh W.F.	57952201900;26634394800;57214936527;	Dying in Isolation: An Islamic Perspective on End-of-Life Care During COVID-19	2022	Journal of Hospice and Palliative Nursing	24	6		321	327			10.1097/NJH.0000000000000905	https://www.scopus.com/inward/record.uri?eid=2-s2.0-85141137195&doi=10.1097%2fNJH.0000000000000905&partnerID=40&md5=23d5b7f0692aac13999d3e96f6c86909	School of Nursing, College of Health Human Services and Nursing, California State University Dominguez Hills, United States; California State University Dominguez Hills., United States	Mahmoud, S., School of Nursing, College of Health Human Services and Nursing, California State University Dominguez Hills, United States; Moughrabi, S.M., California State University Dominguez Hills., United States; Khasawneh, W.F., California State University Dominguez Hills., United States	COVID-19 has taken 1 million lives as of March 22, 2022. The restrictions and enforced social distancing imposed because of the COVID-19 pandemic adversely affected the way people die, often alone in hospitals without their family members or loved ones by their side. Religious and cultural beliefs predominantly influence every aspect of people's lives, especially during the end of life (EOL). Isl…	COVID-19 pandemic; death and dying; end-of-life care; Islamic resources; Muslims; Quran																	(2017) Muslims and Islam: Key Findings in the U.S. And Around the World, , https://www.pewresearch.org/fact-Tank/2017/08/09/muslims-And-islam-key-findings-in-The-u-s-And-Around-The-world/, Pew Research, Accessed June 2, 2022; Attum, B., Hafiz, S., Malik, A., Shamoon, Z., (2018) Cultural Competence in the Care of Muslim Patients and Their Families, , https://europepmc.org/article/nbk/nbk499933, Ac…	Mahmoud, S.; School of Nursing, 1000 E Victoria St, Welch Hall A-335A, United States; email: Smahmoud@csudh.edu			Lippincott Williams and Wilkins					15222179				English	J. Hospice Palliative Nurs.	Article
Kennedy M., Loftus M., Lafferty T., Hilliard C., Reaper-Reynolds S., O'Donnell C.	57226238509;57901283200;57900473100;15051933600;57900473200;57901084100;	Reimagining a children's palliative care educational programme for registered nurses in response to the COVID-19 pandemic	2022	Nurse Education Today	119		105569					10.1016/j.nedt.2022.105569	https://www.scopus.com/inward/record.uri?eid=2-s2.0-85138548222&doi=10.1016%2fj.nedt.2022.105569&partnerID=40&md5=74669b70d430f0d38fdea6f43993fd51	School of Nursing, Midwifery and Health Systems, Health Sciences Centre, University College Dublin, Belfield, Dublin 4, Ireland; Centre of Nurse & Midwifery Education Mayo/Roscommon, Co. May, Castlebar, Ireland; Centre of Nursing & Midwifery Education Donegal, Co. Donegal, Letterkenny, Ireland; Children's Health Ireland (CHI) at Crumlin, Crumlin, Dublin 12, Ireland; Mount Carmel Community Hospita…	Kennedy, M., School of Nursing, Midwifery and Health Systems, Health Sciences Centre, University College Dublin, Belfield, Dublin 4, Ireland; Loftus, M., Centre of Nurse & Midwifery Education Mayo/Roscommon, Co. May, Castlebar, Ireland; Lafferty, T., Centre of Nursing & Midwifery Education Donegal, Co. Donegal, Letterkenny, Ireland; Hilliard, C., Children's Health Ireland (CHI) at Crumlin, Crumli…	Background: Children with life-limiting conditions are a unique population with multiple health and social care needs. Key literature indicates the need for education to support registered nurses providing care, including palliative care, to these children. In response to the COVID-19 pandemic, a palliative care programme was converted to an online programme, adopting a blended approach between n…	Children with Life-Limiting Conditions; Children's nurse; End of life care; Nurse; Online education; Paediatric; Palliative care; Teaching and learning	child; human; nurse; palliative nursing; palliative therapy; pandemic; Child; COVID-19; Hospice and Palliative Care Nursing; Humans; Nurses; Palliative Care; Pandemics						The authors would like to thank Ms. Anne Jesudason and Ms. Mary O'Toole for technical assistance, as well as Ms. Deirdre Keighron, Ms. Eleanor Norman, Ms. Cora Applebe and Ms. Julia Reynolds for administration support, provided on this project.										Aidoo, E., Rajapakse, D., End of life care for infants, children and young people with life-limiting conditions: planning and management: the NICE guideline 2016 (2018) Arch. Dis. Child. Educ. Pract. Ed., 103 (6), pp. 296-299; Chicca, J., Screencasts as a way to enhance online learning environments in nursing (2021) Teach. Learn. Nurs.; Children'’s Health Ireland and Health Service Executive, Lea…	Kennedy, M.; School of Nursing, Belfield, Ireland; email: martina.kennedy@ucd.ie			Churchill Livingstone					2606917			36155211	English	Nurse Educ. Today	Article
Khan I., Saad A.	57330727800;57330727900;	Death Be Not Proud: A Commentary on Muslim Acceptance of Death in the Intensive Care Unit	2022	Journal of Religion and Health	61	6		4913	4922		1	10.1007/s10943-021-01458-5	https://www.scopus.com/inward/record.uri?eid=2-s2.0-85118939440&doi=10.1007%2fs10943-021-01458-5&partnerID=40&md5=720ce53cc630da680bdece2f9fa18d03	Institute of Population Health Sciences, Barts and The London School of Medicine and Dentistry, Queen Mary University of London, Yvonne Carter Building, 58 Turner Street, London, E1 2AB, United Kingdom; Ihsan Institute of Islamic Studies, Birmingham, United Kingdom	Khan, I., Institute of Population Health Sciences, Barts and The London School of Medicine and Dentistry, Queen Mary University of London, Yvonne Carter Building, 58 Turner Street, London, E1 2AB, United Kingdom; Saad, A., Ihsan Institute of Islamic Studies, Birmingham, United Kingdom	Technologies used in medicine have meant that treatments can keep people biologically alive but often fail to provide meaningful recovery and quality of life. Many of those from the Islamic faith have relied on these technologies for recovery on religious grounds, even when it may be against clinical advice. This commentary seeks to challenge this notion among many Muslims and suggests there is a…	COVID-19; Death; End-of-life; Islam; Muslims	human; intensive care unit; Islam; quality of life; religion; Humans; Intensive Care Units; Islam; Quality of Life; Religion and Medicine						The first draft of the manuscript was written by Imran Khan and all authors commented on previous versions of the manuscript. All authors read and approved the final manuscript.										Abdullah, R., Guo, P., Harding, R., Preferences and experiences of muslim patients and their families in muslim-majority countries for end-of-life care: A systematic review and thematic analysis (2020) Journal of Pain and Symptom Management, 60 (6), pp. 1223-1238.e4; Al-Ghazali, A.H.M., (1989) The remembrance of death and the afterlife. Kitāb dhikr al-mawt wa-mā ba ‘dahu, de Ihya’‘Ulum al-Din, tr…	Khan, I.; Institute of Population Health Sciences, Yvonne Carter Building, 58 Turner Street, United Kingdom; email: Imran.Khan@qmul.ac.uk			Springer					224197		JRHEA	34767137	English	J. Relig. Health	Article
De Campos A.P., Levoy K., Pandey S., Wisniewski R., Dimauro P., Ferrell B.R., Rosa W.E.	57217702682;57200699576;57217702866;56349269600;57938521900;56218892900;56194379200;	Integrating Palliative Care into Nursing Care	2022	American Journal of Nursing	122	11		40	45		1	10.1097/01.NAJ.0000897124.77291.7d	https://www.scopus.com/inward/record.uri?eid=2-s2.0-85140415010&doi=10.1097%2f01.NAJ.0000897124.77291.7d&partnerID=40&md5=503b6ad62f5ff91ccb0c3d7d497827a1	University of Connecticut School of Nursing, Storrs, United States; Indiana University School of Nursing, United States; University's Regenstrief Institute for Aging Research, Indianapolis, United States; Memorial Sloan Kettering Cancer Center, New York City, United States; Columbia University Irving Medical Center School of Nursing, New York City, United States; Division of Nursing Research and …	De Campos, A.P., University of Connecticut School of Nursing, Storrs, United States; Levoy, K., Indiana University School of Nursing, United States, University's Regenstrief Institute for Aging Research, Indianapolis, United States; Pandey, S., Memorial Sloan Kettering Cancer Center, New York City, United States; Wisniewski, R., Memorial Sloan Kettering Cancer Center, New York City, United States…	The need for palliative care in our health care system has exponentially increased in the past few years as a result of the COVID-19 pandemic, the aging population, and the increasing number of people living with serious illnesses. While nurses play a critical role in delivering palliative care, many lack confidence and knowledge, causing practice gaps in the clinical and psychological management…	COVID-19; end-of-life care; nursing; nursing education; nursing workforce; palliative care	aged; human; nursing education; palliative nursing; palliative therapy; pandemic; psychology; Aged; COVID-19; Education, Nursing; Hospice and Palliative Care Nursing; Humans; Palliative Care; Pandemics																National Consensus Project for Quality Palliative Care (2018) Clinical practice guidelines for quality palliative care, , https://www.nationalcoalitionhpc.org/wp-content/uploads/2020/07/NCHPC-NCPGuidelines_4thED_web_FINAL.pdf, Richmond, VA: National Coalition for Hospice and Palliative Care; Knaul, F.M., Alleviating the access abyss in palliative care and pain relief - an imperative of universal …	de Campos, A.P.; University of Connecticut School of NursingUnited States; email: amisha.parekh_de_campos@uconn.edu			Lippincott Williams and Wilkins					0002936X		AJNUA	36261904	English	Am. J. Nurs.	Article
Le Berre R.	37122146500;	Thinking in times of pandemic: the experience of mourning in EHPAD, between rupture and continuity [Penser en temps de pandémie: l'expérience du deuil en EHPAD, entre rupture et continuité]	2022	Medecine Palliative	21	6		336	345			10.1016/j.medpal.2022.06.003	https://www.scopus.com/inward/record.uri?eid=2-s2.0-85133203496&doi=10.1016%2fj.medpal.2022.06.003&partnerID=40&md5=d14d8711576dde2cc37b134bd7acdb0b	Centre d'Ethique Médicale, EA 7446 ETHICS, Institut Catholique de Lille, Lille, 59000, France	Le Berre, R., Centre d'Ethique Médicale, EA 7446 ETHICS, Institut Catholique de Lille, Lille, 59000, France	Context and issues: Since the start of the pandemic, the situation of nursing homes has received particular attention, emphasizing the impact of health conditions on end-of-life support and bereavement. Many ethical questions arose there: how to comply with health standards while maintaining a human relationship and trust with people? Method: The project, supported by La Fondation de France, aims…	Accompagnement; Care; Deuil; EHPAD; Experience; Expérience; Grief; Nursing home; Pandemic; Pandémie																	Ricœur, P., La souffrance n'est pas la douleur (2013) Souffrance et douleur; Autour de Paul Ricœur, , C. Marin N. Zaccaï-Reyners PUF Paris; Le Berre, R., L'expérience du deuil (2020), Presses Universitaires du Septentrion Villeneuve d'Ascq; Aiguier, G., « De la logique compétence à la capacitation: vers un apprentissage social de l’éthique » (2017) Éthique publique (en ligne), 19, p. 1; Le Berre,…				Elsevier Masson s.r.l.					16366522				English; French	Med. Palliative	Article
Cramer E., Smith J., Rogowski J., Lake E.	56394062300;57199014777;7006403422;7003996122;	Measuring moral distress in nurses during a pandemic: Development and validation of the COVID-MDS	2022	Research in Nursing and Health	45	5		549	558			10.1002/nur.22254	https://www.scopus.com/inward/record.uri?eid=2-s2.0-85135043455&doi=10.1002%2fnur.22254&partnerID=40&md5=08ea3bb1cd6fe0cb9af4c439cacef0bf	Health Services and Outcomes Research, Children's Mercy Research Institute, Kansas City, MO, United States; College of Nursing and Health Innovation Department of Undergraduate Nursing, University of Texas at Arlington, Arlington, TX, United States; Department of Health Policy and Administration, Pennsylvania State University, State College, PA, United States; Center for Health Outcomes and Polic…	Cramer, E., Health Services and Outcomes Research, Children's Mercy Research Institute, Kansas City, MO, United States; Smith, J., College of Nursing and Health Innovation Department of Undergraduate Nursing, University of Texas at Arlington, Arlington, TX, United States; Rogowski, J., Department of Health Policy and Administration, Pennsylvania State University, State College, PA, United States;…	The COVID-19 pandemic created novel patient care circumstances that may have increased nurses' moral distress, including COVID-19 transmission risk and end-of-life care without family present. Well-established moral distress instruments do not capture these novel aspects of pandemic nursing care. The purpose of this study was to develop and evaluate the psychometric properties of the COVID-19 Mor…	environment and health; ethical issues; infectious diseases; instrument development and validation; methodological research; organizational structure; professional issues; systems research; systems research/multi-system issues	human; morality; nurse; pandemic; psychometry; questionnaire; reproducibility; COVID-19; Humans; Morals; Nurses; Pandemics; Psychometrics; Reproducibility of Results; Surveys and Questionnaires																Bentler, P.M., Comparative fit indexes in structural models (1990) Psychological Bulletin, 107 (2), pp. 238-246. , https://doi.org/10.1037/0033-2909.107.2.238; Berlinger, N., Wynia, M., Powell, T., Hester, M., Milliken, A., Fabi, R., Coh, F., Jenks, N.P., (2020), Ethical frameworks for health care institutions responding to COVID-19 Managing uncertainty, safeguarding communities, guiding practice…	Cramer, E.; Health Services and Outcomes Research, United States; email: ecramer2@kumc.edu			John Wiley and Sons Inc					1606891			35869944	English	Res. Nurs. Health	Article
Van Denend J., Ford K., Berg P., Edens E.L., Cooke J.	16023247300;57811295700;57811295800;23033801500;57209450501;	The Body, the Mind, and the Spirit: Including the Spiritual Domain in Mental Health Care	2022	Journal of Religion and Health	61	5		3571	3588			10.1007/s10943-022-01609-2	https://www.scopus.com/inward/record.uri?eid=2-s2.0-85134529957&doi=10.1007%2fs10943-022-01609-2&partnerID=40&md5=51b79880c614a85bb41df7b896a18909	VA Connecticut Healthcare System, 950 Campbell Avenue, West Haven, CT 06516, United States; Yale University School of Medicine, New Haven, CT, United States	Van Denend, J., VA Connecticut Healthcare System, 950 Campbell Avenue, West Haven, CT 06516, United States; Ford, K., VA Connecticut Healthcare System, 950 Campbell Avenue, West Haven, CT 06516, United States; Berg, P., VA Connecticut Healthcare System, 950 Campbell Avenue, West Haven, CT 06516, United States; Edens, E.L., VA Connecticut Healthcare System, 950 Campbell Avenue, West Haven, CT 0651…	This article supports the expansion of Engel’s (Science (AAAS) 196(4286):129–136, 1977) biopsychosocial model into a biopsychosocial-spiritual model, as Sulmasy (The Gerontologist 42(5):24–33, 2002) and others have suggested. It utilizes case studies to describe five areas of clinical work within mental health (religious grandiosity, depression and grief, demoralization and suicidality, moral inj…	Biopsychosocial-spiritual model; Chaplaincy; COVID-19; Demoralization; Depression; Grief; Moral injury; Opioid use disorder; Religious grandiosity; Spiritual care; Spiritual domain; Spiritually-integrated care; Substance use disorder; Suicidality	human; mental health; religion; Humans; Mental Health; Spirituality					U.S. Department of Veterans Affairs, VA	The material is based on work done as part of the Interprofessional Advanced Fellowship in Addiction Treatment, supported by the Office of Academic Affiliations, US Department of Veterans Affairs, and with resources and the use of facilities at VA Connecticut.										Allen, J., Rasmus, S.M., Fok, C.C.T., Charles, B., Trimble, J., Lee, K., Qungasvik, T., Strengths-based assessment for suicide prevention: Reasons for life as a protective factor from Yup’ik Alaska Native Youth Suicide (2021) Assessment, 28 (3), pp. 709-723; (2020) Board approves new prolonged grief disorder for DSM, , https://doi.org/10.1176/appi.pn.2020.11a12; Benning, T.B., Limitations of the …	Van Denend, J.; VA Connecticut Healthcare System, 950 Campbell Avenue, United States; email: Jessica.vandenend@va.gov			Springer					224197		JRHEA	35852727	English	J. Relig. Health	Article
Nissim R.S., Hales S.	22135771400;12779098600;	The impact of coronavirus disease 2019 on medical assistance in dying	2022	Current Opinion in Supportive and Palliative Care	16	3		125	129			10.1097/SPC.0000000000000607	https://www.scopus.com/inward/record.uri?eid=2-s2.0-85135596966&doi=10.1097%2fSPC.0000000000000607&partnerID=40&md5=c21c46379fb411b96321d36787e27fca	Department of Supportive Care, Princess Margaret Cancer Centre, University Health Network, Toronto, ON, Canada; Faculty of Medicine, University of Toronto, Toronto, ON, Canada; Centre for Mental Health, University Health Network, Toronto, ON, Canada	Nissim, R.S., Department of Supportive Care, Princess Margaret Cancer Centre, University Health Network, Toronto, ON, Canada, Faculty of Medicine, University of Toronto, Toronto, ON, Canada, Centre for Mental Health, University Health Network, Toronto, ON, Canada; Hales, S., Department of Supportive Care, Princess Margaret Cancer Centre, University Health Network, Toronto, ON, Canada, Faculty of …	Purpose of reviewThe COVID-19 pandemic and measures to contain its impact are drastically altering end-of-life and grief experiences around the world, including the practice and experience of medical assistance in dying (MAiD).Recent findingsRecent published literature on the impact of COVID-19 on MAiD can be described under the following categories: studies investigating the impact of COVID-19 o…	assisted death; coronavirus disease 2019; medical assistance in dying	assisted suicide; Canada; epidemiology; human; medical care; pandemic; Canada; COVID-19; Humans; Medical Assistance; Pandemics; Suicide, Assisted																Carr, D., Boerner, K., Moorman, S., Bereavement in the time of coronavirus: unprecedented challenges demand novel interventions (2020) J Aging Soc Policy, 32, pp. 425-431; https://www.psychologytoday.com/ca/blog/goodmourning/202006/the-coming-pandemic, The coming pandemic. Psychology Today. 23 June 2020. [cited 16 June 2022]; Wilson-Stronks, A., Schyve, P., Cordero, C.L., Youdelman, M., Project S…	Nissim, R.S.; Department of Supportive Care, 610 University Avenue, Canada; email: rinat.nissim@uhn.ca			Lippincott Williams and Wilkins					17514258			35862889	English	Curr. Opin. Support. Palliat. Care	Review
Inoue K., Fukunaga T.	36079824900;57669471200;	Discussion of the features of suicide trends in 1994–1995 and 2019–2020: The need for different contents in suicide prevention measures for both periods in Japan from the viewpoint of the present	2022	Legal Medicine	58		102083				1	10.1016/j.legalmed.2022.102083	https://www.scopus.com/inward/record.uri?eid=2-s2.0-85129562292&doi=10.1016%2fj.legalmed.2022.102083&partnerID=40&md5=2c087d8ea30b842b47aa36be09f2a5aa	Research and Education Faculty, Medical Sciences Cluster, Health Service Center, Kochi University, Kochi, Japan; National Research Institute of Police Science, Chiba, Japan	Inoue, K., Research and Education Faculty, Medical Sciences Cluster, Health Service Center, Kochi University, Kochi, Japan; Fukunaga, T., National Research Institute of Police Science, Chiba, Japan	Japan is a country that is prone to natural disasters. This study compared the characteristics of suicide trends before and after the Great Hanshin-Awaji Earthquake, and during the current COVID-19 pandemic 25 years later. In the present study, we examined the annual number of suicides, the number of suicides by age group, and the reason for suicide during the period associated with the earthquak…	Characteristic; Comparison; COVID-19; Great Hanshin-Awaji Earthquake; Japan; Suicide	adult; aged; Article; comparative study; coronavirus disease 2019; earthquake; female; forensic medicine; groups by age; human; Japan; major clinical study; male; middle aged; pandemic; social medicine; statistical analysis; suicide; trend study; young adult; epidemiology; Japan; pandemic; prevention and control; violence; COVID-19; Female; Humans; Japan; Male; Pandemics; Suicide; Violence					Japan Society for the Promotion of Science, KAKEN: 17 K09194, 21 K02383	This work was supported by JSPS KAKENHI Grants-in-Aid for Scientific Research (C) Numbers 17 K09194 and 21 K02383, both awarded to K.I.										https://www3.nhk.or.jp/news/special/coronavirus/data-all/, NHK, (Accessed 2021) Last accessed October. 13, 2021 (in Japanese); https://www.npa.go.jp/safetylife/seianki/jisatsu/H18/H18_jisatunogaiyou.pdf, National Police Agency, Japan, https://www.npa.go.jp/safetylife/seianki/jisatsu/R02/R01_jisatuno_joukyou.pdf https://www.npa.go.jp/safetylife/seianki/jisatsu/R03/R02_jisatuno_joukyou.pdf (Accesse…	Inoue, K.; Research and Education Faculty, Akebono-cho, Kochi-shi, Japan; email: ke-inoue@med.shimane-u.ac.jp			Elsevier B.V.					13446223		LEGMF	35512571	English	Legal Med.	Article
Power A., Atkinson S., Noonan M.	57695820400;55661217000;26648872800;	“Stranger in a mask” midwives’ experiences of providing perinatal bereavement care to parents during the COVID-19 pandemic in Ireland: A qualitative descriptive study	2022	Midwifery	111		103356				1	10.1016/j.midw.2022.103356	https://www.scopus.com/inward/record.uri?eid=2-s2.0-85130157868&doi=10.1016%2fj.midw.2022.103356&partnerID=40&md5=8a9c96a2ec2e506683d23622d5c1562d	Health Service Executive, University Maternity Hospital, Ennis Road, Limerick, Ireland; Department of Nursing and Midwifery, Health Science Building, North Bank Campus, University of Limerick, Castletroy, Limerick, Ireland	Power, A., Health Service Executive, University Maternity Hospital, Ennis Road, Limerick, Ireland; Atkinson, S., Department of Nursing and Midwifery, Health Science Building, North Bank Campus, University of Limerick, Castletroy, Limerick, Ireland; Noonan, M., Department of Nursing and Midwifery, Health Science Building, North Bank Campus, University of Limerick, Castletroy, Limerick, Ireland	Objective: To explore the experiences and perceptions of midwives providing perinatal bereavement care during the COVID-19 pandemic and to identify the barriers and facilitators to providing compassionate bereavement care. Design: A qualitative descriptive design was utilized to address the research question. Following ethical approval, in depth, semi structured interviews were undertaken to expl…	Communication; COVID-19 pandemic; Midwives’ experiences; Perinatal bereavement care; Qualitative descriptive study	bereavement; child parent relation; female; hospice care; human; Ireland; midwife; pandemic; pregnancy; procedures; psychology; qualitative research; questionnaire; Bereavement; COVID-19; Female; Hospice Care; Humans; Ireland; Midwifery; Pandemics; Parents; Pregnancy; Qualitative Research; Surveys and Questionnaires						The authors would like to thank the midwives who participated in the study. I would also like to thank the Centre for Nursing and Midwifery Education, HSE West who partly funded my MSc in Perinatal Mental Health.										Agwu Kalu, F., Coughlan, B., Larkin, P., A mixed methods sequential explanatory study of the psychosocial factors that impact on midwives’ confidence to provide bereavement support to parents who have experienced a perinatal loss' (2018) Midwifery, 64, pp. 69-76; Aksoy, Y.E., Koçak, V., Psychological effects of nurses and midwives due to COVID-19 outbreak: the case of Turkey (2020) Arch. Psychiat…	Power, A.; Health Service Executive, Ennis Road, Ireland; email: annmarie.power@hse.ie			Churchill Livingstone					2666138		MIDWE	35576867	English	Midwifery	Article
Wada H., Funato M., Takemoto K., Iijima Y., Kashiwagi A., Shiomi N., Kogaki S., Maruyama T.	57889169500;34770012800;57889063500;57889196200;57889142600;57889219200;6602785402;57889142700;	Pediatric Advance Care Planning for a Patient with a Severe Motor and Intellectual Disorder through Cooperation between an Acute Care Hospital and a Residential Facility	2022	Palliative Medicine Reports	3	1		98	104			10.1089/pmr.2021.0050	https://www.scopus.com/inward/record.uri?eid=2-s2.0-85137961864&doi=10.1089%2fpmr.2021.0050&partnerID=40&md5=3140532ec9e9d9746325f3ce16cef840	Department of Pediatrics, Osaka Developmental Rehabilitation Center, 5-11-21 Yamasaka, Higashisumiyoshi Ward, Osaka, 546-0035, Japan; Department of Pediatrics, Osaka General Medical Center, Osaka, Japan	Wada, H., Department of Pediatrics, Osaka Developmental Rehabilitation Center, 5-11-21 Yamasaka, Higashisumiyoshi Ward, Osaka, 546-0035, Japan; Funato, M., Department of Pediatrics, Osaka Developmental Rehabilitation Center, 5-11-21 Yamasaka, Higashisumiyoshi Ward, Osaka, 546-0035, Japan; Takemoto, K., Department of Pediatrics, Osaka Developmental Rehabilitation Center, 5-11-21 Yamasaka, Higashis…	Background: With the rapid progress of medical technology, the number of children with medical complexities who require advanced medical care, including mechanical ventilators, has been increasing steadily in Japan. Accordingly, the issue of how to provide holistic care and support for the entire life of the children with severe motor and intellectual disabilities (SMID) who live at home has beco…	advance care planning; medical complexities; multifacility collaboration; severe motor and intellectual disabilities																	Hynson, JL, The child's journey: Transition from health to ill health (2012) Oxford Textbook of Palliative Care for Children, pp. 13-22. , Goldman A, Hain R, Liben S (eds): 2nd ed. New York: Oxford University Press; (2012) Guidelines for Discussing Medical Care for Children with Serious Illnesses, , http://www.jpeds.or.jp/modules/guidelines/index.php?content_id=31, (Last accessed February 21, 202…	Wada, H.; Department of Pediatrics, 5-11-21 Yamasaka, Higashisumiyoshi Ward, Japan; email: wada@osaka-drc.jp			Mary Ann Liebert Inc.					26892820				English	Palliat. Med. Rep.	Article
Sri-On J., Wongthanasit P., Paksopis T., Liu S.W., Rojtangkom K., Ruangsiri R.	56255707300;57889079100;57849094300;57889184300;57211621505;57754984000;	Perception of Older Thai Adults in a Do-Not-Attempt Resuscitation Order during the COVID-19 Era If Infected with COVID-19	2022	Palliative Medicine Reports	3	1		107	115			10.1089/pmr.2021.0084	https://www.scopus.com/inward/record.uri?eid=2-s2.0-85137953423&doi=10.1089%2fpmr.2021.0084&partnerID=40&md5=96cc6f391b84b7108fce6d55e61125bd	Geriatric Emergency Medicine Unit, The Department Of Emergency Medicine, Vajira Hospital, Navamindradhiraj University, Bangkok, Thailand; The Department Of Emergency Medicine, Vajira Hospital, Navamindradhiraj University, Bangkok, Thailand; The Department Of Emergency Medicine, Massachusetts General Hospital, Harvard University, Boston, MA, United States; The Clinical Research Center, Vajira Hosp…	Sri-On, J., Geriatric Emergency Medicine Unit, The Department Of Emergency Medicine, Vajira Hospital, Navamindradhiraj University, Bangkok, Thailand; Wongthanasit, P., The Department Of Emergency Medicine, Vajira Hospital, Navamindradhiraj University, Bangkok, Thailand; Paksopis, T., Geriatric Emergency Medicine Unit, The Department Of Emergency Medicine, Vajira Hospital, Navamindradhiraj Univers…	Background: During the coronavirus disease 2019 (COVID-19) pandemic, older adults experienced high mortality rates, and their deaths were often preceded by sudden health deterioration and acute respiratory failure. This prompted older adults and their families to make rapid goals-of-care decisions. Objective: This study aimed at determining the prevalence of and factors associated with COVID-19-r…	COVID-19; DNR; End of life; Older adults; Thai																	Barnato, AE, Mcclellan, MB, Kagay, CR, Trends in inpatient treatment intensity among Medicare beneficiaries at the end of life (2004) Health Serv Res, 39, pp. 363-376. , 1; Lagu, T, Zilberberg, MD, Tjia, J, Use of mechanical ventilation by patients with and without dementia, 2001 through 2011 (2014) JAMA Intern Med, 174, pp. 999-1001. , 2; George, N, Jambaulikar, GD, Sanders, J, A time-to-death a…	Sri-On, J.; The Department Of Emergency Medicine, 681 Samsen Road, Dusit, Thailand; email: jirapon@nmu.ac.th			Mary Ann Liebert Inc.					26892820				English	Palliat. Med. Rep.	Article
Lalani N., Cai Y., Wang Y.	6701913073;57059704400;57675940600;	"hard to Say Goodbye over iPad": Experiences of Palliative Care Providers and Lessons Learned during the COVID-19 Pandemic in Rural Communities of Indiana, United States	2022	Journal of Hospice and Palliative Nursing	24	3		E94	E100		2	10.1097/NJH.0000000000000856	https://www.scopus.com/inward/record.uri?eid=2-s2.0-85129780738&doi=10.1097%2fNJH.0000000000000856&partnerID=40&md5=b62c46054dbdc0fdf2d329838e13f702	Purdue University, 502N Univeristy Street, West Lafayette, IN 47906, United States	Lalani, N., Purdue University, 502N Univeristy Street, West Lafayette, IN 47906, United States; Cai, Y., Purdue University, 502N Univeristy Street, West Lafayette, IN 47906, United States; Wang, Y., Purdue University, 502N Univeristy Street, West Lafayette, IN 47906, United States	The need for palliative care (PC) has gained increased attention during the COVID-19 pandemic. Palliative care adds an extra layer of support and care for patients with advanced chronic illnesses and their families. Because of pandemic restrictions, access and provision of PC services were challenging and resulted in huge suffering and caregiving burden among patients with advanced chronic illnes…	COVID-19; grief; moral distress; palliative care; pandemic; rural providers	epidemiology; human; Indiana; palliative therapy; pandemic; procedures; rural population; United States; COVID-19; Humans; Indiana; Palliative Care; Pandemics; Rural Population; United States																Costantini, M., Sleeman, K.E., Peruselli, C., Higginson, I.J., Response and role of palliative care during the COVID-19 pandemic: A national telephone survey of hospices in Italy (2020) Palliat Med, 34 (7), pp. 889-895; Palliative care and the COVID-19 pandemic (2020) Lancet, 395 (10231), p. 1168; Cai, Y., Lalani, N., Examining barriers and facilitators to palliative care access in rural areas: A…	Lalani, N.; Purdue University, 502N Univeristy Street, United States; email: lalanin@purdue.edu			Lippincott Williams and Wilkins					15222179			35285462	English	J. Hospice Palliative Nurs.	Article
Weng K., Shearer J., Grangaard Johnson L.	55547241700;26666307700;57679563100;	Developing Successful Palliative Care Teams in Rural Communities: A Facilitated Process	2022	Journal of Palliative Medicine	25	5		734	741		1	10.1089/jpm.2021.0287	https://www.scopus.com/inward/record.uri?eid=2-s2.0-85129857816&doi=10.1089%2fjpm.2021.0287&partnerID=40&md5=60caaeae60c91b364a8c8f1064475c51	Stratis Health, Bloomington, MN, United States	Weng, K., Stratis Health, Bloomington, MN, United States; Shearer, J., Stratis Health, Bloomington, MN, United States; Grangaard Johnson, L., Stratis Health, Bloomington, MN, United States	Background: Developing palliative care (PC) programs in rural settings is challenging due to limitations on training, staff, resources, and reimbursement. Employing established frameworks and processes can assist rural communities in developing quality PC programs. Objective: We sought to employ a facilitated community-centric planning process to guide several rural community teams across three s…	implementation science; palliative care; rural health	analgesia; Article; awareness; bereavement support; clinical competence; clinical education; community care; coronavirus disease 2019; critical access hospital; family counseling; follow up; health care access; health care planning; health program; home care; hospice care; human; interdisciplinary communication; intersectoral collaboration; medical resource shortage; nurse practitioner; observati…																Rural Health Information Hub: Rural Aging, , https://www.ruralhealthinfo.org/topics/aging, (Last accessed January 25, 2021); Moy, E, Garcia, MC, Bastian, B, Leading causes of death in nonmetropolitan and metropolitan areas-United States, 1999? (2017) 20MMWR Surveill Summ, 66, pp. 1-8; Caregiver Statistics: Demographics j Family Caregiver Alliance, , https://www.caregiver.org/caregiver-statistics-…	Weng, K.; Stratis HealthUnited States; email: kweng@stratishealth.org			Mary Ann Liebert Inc.					10966218		JPAMF	34762493	English	J. Palliative Med.	Article
Moore D.J., Dawkins D., Hampton M.D., McNiesh S.	57203874393;56194959800;57222304317;16024917400;	Experiences of critical care nurses during the early months of the COVID-19 pandemic	2022	Nursing Ethics	29	3		540	551		6	10.1177/09697330211043273	https://www.scopus.com/inward/record.uri?eid=2-s2.0-85124591429&doi=10.1177%2f09697330211043273&partnerID=40&md5=17f5b281b0c4017dc1aacdc607e18b33	San Jose State University, United States	Moore, D.J.; Dawkins, D.; Hampton, M.D.; McNiesh, S., San Jose State University, United States	Background: Critical care nurses have risked their lives and in some cases their families through hazardous duty during the COVID-19 pandemic and have faced multiple ethical challenges. Research/aim: The purpose of our study was to examine how critical care nurses coped with the sustained multi-faceted pressures of the critical care environment during the unchartered waters of the COVID-19 pandem…	Areas of practice; end of life issues; intensive care; moral distress; moral sensitivity; moral/ethical climate of organizations; topic areas	human; intensive care; morality; nurse; pandemic; protective equipment; qualitative research; COVID-19; Critical Care; Humans; Morals; Nurses; Pandemics; Personal Protective Equipment; Qualitative Research																Botts, J., Ibarra, A., (2020) Exclusive: Kaiser cited for failing to treat COVID-19 as airborne, , https://calmatters.org/health/2020/10/kaiser-cal-osha-citation-failing-to-treat-covid-airborne/, (accessed 10 January 2021; (2020) Modes of transmission of virus causing COVID-19: implications for IPC precaution recommendations: scientific brief, , https://www.who.int/news-room/commentaries/detail/m…	Moore, D.J.email: dorothy.moore@sjsu.edu			SAGE Publications Ltd					9697330			35135393	English	Nurs. Ethics	Article
Ulrich C.M., Grady C.	7101943346;35430414200;	Nurses and COVID-19: Ethical Considerations in Pandemic Care	2022	Nurses and COVID-19: Ethical Considerations in Pandemic Care				1	151			10.1007/978-3-030-82113-5	https://www.scopus.com/inward/record.uri?eid=2-s2.0-85153844600&doi=10.1007%2f978-3-030-82113-5&partnerID=40&md5=a7d185eb489c5ccc22f5a6239442212c	School of Nursing and Perelman School of Medicine, University of Pennsylvania, Philadelphia, PA, United States; Clinical Center, Department of Bioethics, National Institute of Health, Bethesda, MD, United States	Ulrich, C.M., School of Nursing and Perelman School of Medicine, University of Pennsylvania, Philadelphia, PA, United States; Grady, C., Clinical Center, Department of Bioethics, National Institute of Health, Bethesda, MD, United States	This book addresses the many ethical issues and extraordinary risks that nurses and others are facing during the COVID-19 pandemic, which creates physical, emotional, and economic burdens, affecting nurses' overall health and well-being. Nurses are essential front-line clinicians across all health care settings and in every nation. The COVID-19 pandemic caused by the novel SARs-CoV-2 virus has af…	Bioethics; COVID-19; Ethical Dilemmas; Nursing Ethics; SARs-Cov-2																		Ulrich, C.M.; School of Nursing and Perelman School of Medicine, United States			Springer International Publishing						9783030821135; 9783030821128			English	Nurses and COVID-19: Ethical Considerations in Pandemic Care	Book
Foxwell A.M.	57194947676;	Dying in isolation	2022	Nurses and COVID-19: Ethical Considerations in Pandemic Care				19	33			10.1007/978-3-030-82113-5_3	https://www.scopus.com/inward/record.uri?eid=2-s2.0-85153805148&doi=10.1007%2f978-3-030-82113-5_3&partnerID=40&md5=5d1dc91581c296f25766b795515ef6b8	NewCourtland Center for Transitions and Health, University of Pennsylvania School of Nursing, Philadelphia, PA, United States; University of Pennsylvania, Perelman Center for Advanced Medicine, Philadelphia, PA, United States	Foxwell, A.M., NewCourtland Center for Transitions and Health, University of Pennsylvania School of Nursing, Philadelphia, PA, United States, University of Pennsylvania, Perelman Center for Advanced Medicine, Philadelphia, PA, United States	Palliative care is a nursing and medical specialty focused on providing comfort to those with chronic, life-limiting illness from diagnosis to the end of life through symptom management, aligning goals of care, and providing psychosocial/spiritual support. During the COVID-19 pandemic, millions experienced new, rapid symptoms and many faced untimely deaths. As experts in end-of-life care, palliat…	Bereavement; Clinician distress; End-of-life care; Grief; Moral distress; Palliative care; Telehealth																	Wakam, G.K., Montgomery, J.R., Biesterveld, B.E., Brown, C.S., Not dying alone - modern compassionate care in the Covid-19 pandemic (2020) N Engl J Med, 382, p. e88; Delima, T.J., Pandemic as teacher-forcing clinicians to inhabit the experience of serious illness (2020) N Engl J Med, 383 (4), pp. 306-307; Dumanovsky, T., Augustin, R., Rogers, M., Lettang, K., Meier, D.E., Morrison, R.S., The grow…	Foxwell, A.M.; NewCourtland Center for Transitions and Health, United States; email: anessam@nursing.upenn.edu			Springer International Publishing						9783030821135; 9783030821128			English	Nurses and COVID-19: Ethical Considerations in Pandemic Care	Book Chapter
Kemp C.L., Lesandrini J., Craft Morgan J., Burgess E.O.	7101636663;27267822900;15743735800;7103044709;	The Ethics in Long-Term Care Model: Everyday Ethics and the Unseen Moral Landscape of Assisted Living	2022	Journal of Applied Gerontology	41	4		1143	1152		2	10.1177/07334648211049806	https://www.scopus.com/inward/record.uri?eid=2-s2.0-85117091698&doi=10.1177%2f07334648211049806&partnerID=40&md5=37ca3c8866aeda9d88c4cb0ed7f4eabb	Georgia State University, Atlanta, GA, United States; Wellstar Health System, Atlanta, GA, United States	Kemp, C.L., Georgia State University, Atlanta, GA, United States; Lesandrini, J., Wellstar Health System, Atlanta, GA, United States; Craft Morgan, J., Georgia State University, Atlanta, GA, United States; Burgess, E.O., Georgia State University, Atlanta, GA, United States	Assisted living (AL) communities are long-term care settings where people live, work, and visit, and where social relationships and care, including end-of-life care, are negotiated. Assisted living is fraught with uncertainty and conflict about values, especially given residents’ cognitive and physical frailty. These value-laden issues have implications for both resident and care partners’ experi…	care partnerships; caregiving; dementia; end of life; ethical decision-making; family relationships; long-term care; qualitative methods	adult; aged; Article; assisted living facility; beneficence; conceptual framework; conceptual model; confusion (uncertainty); daily life activity; dementia; depression; end of life care; ethical decision making; ethical theory; female; health care personnel; health care quality; health insurance; hospice; human; independence; interpersonal communication; justice; knowledge; landscape; long term c…						Thank you to all who participated in our research, shared their experiences, and gave generously of their time. We are grateful to our colleagues Alexis A. Bender, Joy Ciofi, Molly M. Perkins, Fayron R. Epps, Pamela R. Manley, Stephen Duong, and Andrea M. Hill. As always, thank you to Mary M. Ball, Carole Hollingsworth, and Patrick J. Doyle. We also thank Clifvette Webb for her assistance.										Anand, G., How not to grow old in America (2019) The New York Times, , https://www.nytimes.com/2019/08/29/opinion/sunday/dementia-assisted-living.html, (, August 29; Armstrong, P., Balancing the tension in long-term residential care (2018) Ageing International, 43 (1), pp. 74-90. , https://doi.org/10.1007/s12126-017-9284-8; Unprotected: Senior care series (2019) AJC, , https://www.ajc.com/news/ga…	Kemp, C.L.; Georgia State UniversityUnited States; email: ckemp@gsu.edu			SAGE Publications Inc.					7334648		JAGED	34647824	English	J. Appl. Gerontol.	Article
Sleeman K.E., Cripps R.L., Murtagh F.E.M., Oluyase A.O., Hocaoglu M.B., Maddocks M., Walshe C., Preston N., Dunleavy L., Bradshaw A., Bajwah S., Higginson I.J., Fraser L.K.	54981380600;57216531321;8965002400;57196245386;57114955200;15127418200;15764071800;35748048000;37050631700;57194406304;18036570400;7006457362;36179360100;	Change in Activity of Palliative Care Services during the Covid-19 Pandemic: A Multinational Survey (CovPall)	2022	Journal of Palliative Medicine	25	3		465	471		5	10.1089/jpm.2021.0315	https://www.scopus.com/inward/record.uri?eid=2-s2.0-85125553931&doi=10.1089%2fjpm.2021.0315&partnerID=40&md5=584cfa271ec5fed3836f529e86516168	Cicely Saunders Institute of Palliative Care, Policy and Rehabilitation, King's College London, Faculty of Nursing, Midwifery and Palliative Care Bessemer Road, London, SE5 9PJ, United Kingdom; King's College Hospital NHS Foundation Trust, Denmark Hill, United Kingdom; Wolfson Palliative Care Research Centre, Hull York Medical School, University of Hull, Hull, United Kingdom; International Observ…	Sleeman, K.E., Cicely Saunders Institute of Palliative Care, Policy and Rehabilitation, King's College London, Faculty of Nursing, Midwifery and Palliative Care Bessemer Road, London, SE5 9PJ, United Kingdom, King's College Hospital NHS Foundation Trust, Denmark Hill, United Kingdom; Cripps, R.L., Cicely Saunders Institute of Palliative Care, Policy and Rehabilitation, King's College London, Facu…	Objectives: To identify factors associated with palliative care services being busier during Covid-19. Methods: Cross-sectional online survey of UK palliative care services (April to July 2020) (CovPall). Ethical approval was received from King's College London Research Ethics committee (LRS-19/20-18541). The primary outcome was change in busyness (five-point ordinal scale). Ordinal logistic regr…	Covid-19; end-of-life care; hospices; palliative care; pandemics; severe acute respiratory syndrome coronavirus 2	Article; clinical nurse specialist; clinician; community care; controlled study; coronavirus disease 2019; funding; health care delivery; health care survey; health service; health survey; home care; human; medical director; multicenter study; nurse; nursing care; observational study; palliative therapy; pandemic; patient preference; personnel shortage; terminal care; United Kingdom; cross-sectio…					1087195; CDF-2017-10-009; MCSON-20-102; CDF-2018-11-ST2-002, CS-2015-15-005; UK Research and Innovation, UKRI: COV0011, MR/ V012908/1; National Institute for Health Research, NIHR; Australian Research Council, ARC	This work was supported by UKRI (United Kingdom Research and Innovation) and NIHR [COV0011; MR/ V012908/1]. Additional support was from the National Institute for Health Research (NIHR), Applied Research Collaboration, South London, hosted at King’s College Hospital NHS Foundation Trust, and Cicely Saunders International (Registered Charity No. 1087195). The funders of the study had no role in st…	I.J.H. is an NIHR Emeritus Senior Investigator and is supported by the NIHR Applied Research Collaboration (ARC) South London (SL) at King's College Hospital National Health Service Foundation Trust. I.J.H. leads the Palliative and End-of-Life Care theme of the NIHR ARC SL and co-leads the national theme in this. M.M. is funded by an NIHR Career Development Fellowship (CDF-2017-10-009) and NIHR A…	I.J.H. is the grant holder and chief investigator; K.E.S., M.M., F.E.M.M., C.W., N.P., L.K.F., S.B., M.B.H., and A.O.O. are co-applicants for funding. I.J.H. and C.W., with critical input from all authors, wrote the protocol for the CovPall study. M.B.H., A.O.O., and R.L.C. coordinated data collection and liaised with centers, with input from I.J.H. R.L.C., K.E.S., and L.K.F. analyzed the data. A…								Bradshaw, A, Dunleavy, L, Walshe, C, Understanding and addressing challenges for Advance Care Planning in the COVID-19 pandemic: An analysis of the UK CovPall survey data from specialist palliative care services (2021) Palliat Med, 35, pp. 1225-1237; Moriyama, D, Scherer, JS, Sullivan, R, The impact of COVID-19 Surge on clinical palliative care: a descriptive study from a New York Hospital System…	Sleeman, K.E.; Cicely Saunders Institute of Palliative Care, Midwifery and Palliative Care Bessemer Road, United Kingdom; email: katherine.sleeman@kcl.ac.uk			Mary Ann Liebert Inc.					10966218		JPAMF	34935477	English	J. Palliative Med.	Article
Rhéaume A., Breau M., Boudreau S.	57203815716;57363850400;57364608200;	A critical incident study of ICU nurses during the COVID-19 pandemic	2022	Nursing Ethics	29	2		317	329		9	10.1177/09697330211043270	https://www.scopus.com/inward/record.uri?eid=2-s2.0-85120711672&doi=10.1177%2f09697330211043270&partnerID=40&md5=69822abdcb24e110190ee2b1f248d5cd	Université de Moncton, Canada	Rhéaume, A., Université de Moncton, Canada; Breau, M., Université de Moncton, Canada; Boudreau, S., Université de Moncton, Canada	Background: Intensive care unit nurses are providing care to COVID-19 patients in a stressful environment. Understanding intensive care unit nurses’ sources of distress is important when planning interventions to support them. Purpose: To describe Canadian intensive care unit nurse experiences providing care to COVID-19 patients during the second wave of the pandemic. Design: Qualitative descript…	COVID-19; critical incident technique; intensive care nurse; pandemic; qualitative study	Canada; human; intensive care nursing; intensive care unit; morality; nurse; pandemic; qualitative research; Canada; COVID-19; Critical Care Nursing; Humans; Intensive Care Units; Morals; Nurses; Pandemics; Qualitative Research					Université de Moncton	The author(s) disclosed receipt of the following financial support for the research, authorship, and/or publication of this article: This research was funded by the Université de Moncton.	The author would like to thank Canadian Association of Critical Care nurses and the ICU nurses that have taken the time to participate in the study. The author(s) disclosed receipt of the following financial support for the research, authorship, and/or publication of this article: This research was funded by the Université de Moncton.									(2020) Keeping health workers safe to keep patients safe WHO, , https://www.who.int/news/item/17-09-2020-keep-health-workers-safe-to-keep-patients-safe-who, accessed 29 April 2021; Fernandez, R., Lord, H., Halcomb, E., Implications for COVID-19: a systematic review of nurses’ experiences of working in acute care hospital settings during a respiratory pandemic (2020) Int J Nurs Stud, 111, p. 10363…	Rhéaume, A.; School of Nursing, 51 Antonine-Maillet Avenue, Canada; email: Ann.rheaume-bruning@umoncton.ca			SAGE Publications Ltd					9697330			34866487	English	Nurs. Ethics	Article
Helton G., Beight L., Morris S.E., Wolfe J., Snaman J.M.	57219295042;57221808183;56941300900;7401795185;56293777400;	One Size Doesn't Fit All in Early Pediatric Oncology Bereavement Support	2022	Journal of Pain and Symptom Management	63	3		366	373			10.1016/j.jpainsymman.2021.10.016	https://www.scopus.com/inward/record.uri?eid=2-s2.0-85120698560&doi=10.1016%2fj.jpainsymman.2021.10.016&partnerID=40&md5=b72a4b108b5c92763f9c57df9799a01f	Department of Psychosocial Oncology and Palliative Care, Dana-Farber Cancer Institute, Boston, Massachusetts, United States; Department of Pediatrics, Boston Children's Hospital, Boston, Massachusetts, United States; Department of Psychiatry, Boston Children's Hospital and Brigham and Women's Hospital, and Harvard Medical School, Boston, Massachusetts, United States	Helton, G., Department of Psychosocial Oncology and Palliative Care, Dana-Farber Cancer Institute, Boston, Massachusetts, United States; Beight, L., Department of Psychosocial Oncology and Palliative Care, Dana-Farber Cancer Institute, Boston, Massachusetts, United States; Morris, S.E., Department of Psychosocial Oncology and Palliative Care, Dana-Farber Cancer Institute, Boston, Massachusetts, U…	Content: Parents who experience the death of a child have significantly higher rates of psychological distress compared to non-bereaved parents. The effectiveness of current bereavement supports, and ideal types and timing of future supportive interventions aimed at improving negative sequalae are relatively unknown. Objectives: This interview-based study explored the early bereavement needs of 1…	bereaved parents; bereavement support; Parental grief; pediatrics	adolescent; Article; bereavement support; child; childhood cancer; clinical article; controlled study; coronavirus disease 2019; demographics; early cancer; female; grounded theory; health survey; human; infant; interview; male; medical information; mindfulness; psychosocial care; semi structured interview; social media; spiritual care; thematic analysis; bereavement; child parent relation; grief…						The authors would like to thank the incredible parents who participated in this study and shared the stories of their children, families, and themselves. Their generosity and insight are greatly appreciated. The authors did not receive support from any organization for the submitted work. The authors have no relevant financial or non-financial interests to disclose.										Middleton, W., Raphael, B., Burnett, P., A longitudinal study comparing bereavement phenomena in recently bereaved spouses, adult children and parents (1998) Aust N Z J Psychiatry, 32 (2), pp. 235-241; Rando, T., (1986) Parental Loss of a Child, , ed. Research Press Co. Champagne, IL; Morris, S., Fletcher, K., Goldstein, R., The grief of parents after the death of a young child (2018) J Clin Psyc…	Snaman, J.M.; Dana-Farber Cancer Institute, 450 Brookline Ave, United States; email: Jennifer_Snaman@dfci.harvard.edu			Elsevier Inc.					8853924		JPSME	34752904	English	J. Pain Symptom Manage.	Article
Palacios-Ceña D., Velarde-García J.F., Espejo M.M., González-Hervías R., Álvarez-Embarba B., Rodríguez-García M., Oliva-Fernández O., González-Sanz P., Moro-López-Menchero P., Fernández-de-las-Peñas C., Cachón-Pérez J.M.	18434447700;56989830900;57223249371;35106866900;55482675500;23005975000;57223217057;57201472693;57223216814;8606836600;57216997123;	Ethical challenges during the COVID-19 pandemic: Perspectives of nursing students	2022	Nursing Ethics	29	2		264	279		4	10.1177/09697330211030676	https://www.scopus.com/inward/record.uri?eid=2-s2.0-85114438294&doi=10.1177%2f09697330211030676&partnerID=40&md5=d5e7da1a939762ead72857ba34404eb6	Research Group of Humanities and Qualitative Research in Health Science, Universidad Rey Juan Carlos, Spain; Red Cross College of Nursing, Universidad Autónoma de Madrid, Spain; Red Cross College of Nursing, Universidad Autónoma de Madrid, Spain; Research Group of Teaching methodologies and assessment systems in nursing, Universidad Europea de Madrid, Spain; Universidad Rey Juan Carlos, Spain; Re…	Palacios-Ceña, D., Research Group of Humanities and Qualitative Research in Health Science, Universidad Rey Juan Carlos, Spain; Velarde-García, J.F., Red Cross College of Nursing, Universidad Autónoma de Madrid, Spain, Research Nursing Group of Instituto de Investigación Sanitaria Gregorio Marañón (IiSGM), Spain; Espejo, M.M.; González-Hervías, R.; Álvarez-Embarba, B., Red Cross College of Nursin…	Background: The first wave of the COVID-19 pandemic caused a shortage of qualified nurses in Spain. As a result, the government authorized the hiring of senior students. Objectives: To explore the ethical dilemmas and ethical conflicts experienced by final-year nursing students who worked during the first outbreak of the COVID-19 pandemic in Spain. Research design: A qualitative exploratory study…	Clinical ethics; COVID-19; nursing ethics; nursing students; qualitative research	adolescent; adult; aged; human; middle aged; nursing student; pandemic; qualitative research; young adult; Adolescent; Adult; Aged; COVID-19; Humans; Middle Aged; Pandemics; Qualitative Research; SARS-CoV-2; Students, Nursing; Young Adult						To our students. May their sacrifice and vocation guide our work as teachers. The author(s) received no financial support for the research, authorship, and/or publication of this article.										Garcia-Castrillo, L., Petrino, R., Leach, R., European Society For Emergency Medicine position paper on emergency medical systems’ response to COVID-19 (2020) Eur J Emerg Med, 27 (3), pp. 174-177; Situación del Covid19 en España, , https://cnecovid.isciii.es/covid19/, 4 January, 2021; Lai, J., Ma, S., Wang, Y., Factors associated with mental health outcomes among health care workers exposed to co…	Velarde-García, J.F.; Red Cross College of Nursing, Spain; email: jvg@cruzroja.es			SAGE Publications Ltd					9697330			34490816	English	Nurs. Ethics	Article
McDuffie D.L.	57221915784;	Addressing the Mental Health of Black Older Adults during the COVID-19 Pandemic	2022	GeroPsych: The Journal of Gerontopsychology and Geriatric Psychiatry	35	1		43	50			10.1024/1662-9647/a000275	https://www.scopus.com/inward/record.uri?eid=2-s2.0-85114345881&doi=10.1024%2f1662-9647%2fa000275&partnerID=40&md5=e1250be19f46c468084fa36c2ff9af34	Department of Psychology, The University of Alabama, Box 870348, Tuscaloosa, AL 35487-0348, United States	McDuffie, D.L., Department of Psychology, The University of Alabama, Box 870348, Tuscaloosa, AL 35487-0348, United States	The COVID-19 pandemic continues to disrupt the world. However, a particular group has felt the effects of the pandemic to an extraordinarily greater degree: Black older adults. This conceptual paper applies the law of small effects theory to the COVID-19 pandemic and its effects on the mental health and well-being of Black older adults. It explores factors such as health and healthcare disparitie…	aging; Black older adults; COVID-19; Law of Small Effects; mental health	African American; bereavement; Black person; coronavirus disease 2019; cultural factor; experience; geography; gerontology; grief; health care access; health care disparity; health care quality; health disparity; human; mental health; pandemic; psychological well-being; racism; religion; Review; social isolation; social support																Bell, C.C., Jackson, W.M., Bell, B.H., Misdiagnosis of African-Americans with psychiatric issues - Part II (2015) Journal of the National Medical Association, 107, pp. 35-41; Billingsley, A., (1992) Climbing Jacob's Ladder: Enduring Legacy of African American Families, , Simon & Schuster; Byrd, W.M., Clayton, L.A., Racial and ethnic disparities in healthcare: A background and history (2003) Unequ…	Mcduffie, D.L.; Department of Psychology, Box 870348, United States; email: dmcduffie1@crimson.ua.edu			Hogrefe Publishing GmbH					16629647				English	GeroPsych J. Gerontopsychology Geriatr. Psychiatr.	Review
Martin B.J., Plews-Ogan M., Parsons A.S.	57223106963;7801553057;57183705300;	Ethical pause as a framework for high-value care of hospitalized COVID-19 patients	2022	Clinical Ethics	17	1		1	4			10.1177/14777509211011434	https://www.scopus.com/inward/record.uri?eid=2-s2.0-85104825120&doi=10.1177%2f14777509211011434&partnerID=40&md5=0d6b53acb466f45af2d9942a6805d55b	Department of Medicine, Section Hospital Medicine, Affiliate Faculty, Center for Health Humanities Ethics, University of Virginia School of Medicine, Charlottesville, United States; Department of Medicine, University of Virginia School of Medicine, Charlottesville, United States; Department of Medicine and Public Health Sciences, Section Hospital Medicine, University of Virginia School of Medicin…	Martin, B.J., Department of Medicine, Section Hospital Medicine, Affiliate Faculty, Center for Health Humanities Ethics, University of Virginia School of Medicine, Charlottesville, United States; Plews-Ogan, M., Department of Medicine, University of Virginia School of Medicine, Charlottesville, United States; Parsons, A.S., Department of Medicine and Public Health Sciences, Section Hospital Medic…	Caring for hospitalized patients with COVID-19 raises ethical dilemmas in which clinicians must weigh the unknown value of an intervention against the unknown risk of viral transmission. Current guidelines for delivering high-value care in the time of the COVID-19 pandemic do not directly address ethical dilemmas that arise from the unique concerns of individual patients. We propose an “ethical p…	bioethics and medical ethics; Clinical ethics; death and dying; health care quality																	Cho, H.J., Feldman, L.S., Keller, S., Choosing wisely in the COVID-19 era: preventing harm to healthcare workers (2020) J Hosp Med, 15, pp. 360-362; Gyawali, B., Covid-19 pandemic – an oortunity to reduce and eliminate low-value practices oncology?, Epub ahead of print 2 July 2020; Auener, S., Kroon, D., Wackers, E., COVID-19: a window of oortunity for positive healthcare reforms, 2020;, : 419–42…	Parsons, A.S.; Department of Medicine and Public Health Sciences, United States; email: asp5c@virginia.edu			SAGE Publications Ltd					14777509				English	Clini. Ethics	Editorial
Bloomhardt H., Frechette E., Ullrich C.K.	56011836300;57222477964;7005681372;	"good Grief": An Opportunity to Grow, Integrate, or Something Else?	2022	Journal of Palliative Medicine	25	2		178	179			10.1089/jpm.2021.0662	https://www.scopus.com/inward/record.uri?eid=2-s2.0-85124174857&doi=10.1089%2fjpm.2021.0662&partnerID=40&md5=0ffe3a018658a4daad2fea95ad7d6408	Division of Pediatric Palliative Care, Department of Psychosocial Oncology and Palliative Care, Dana-Farber Cancer Institute, Boston, MA, United States; Division of Hematology/Oncology, Department of Pediatrics, Boston Children's Hospital, Boston, MA, United States; Department of Pediatrics, Harvard Medical School, Boston, MA, United States	Bloomhardt, H., Division of Pediatric Palliative Care, Department of Psychosocial Oncology and Palliative Care, Dana-Farber Cancer Institute, Boston, MA, United States, Division of Hematology/Oncology, Department of Pediatrics, Boston Children's Hospital, Boston, MA, United States; Frechette, E., Division of Pediatric Palliative Care, Department of Psychosocial Oncology and Palliative Care, Dana-…	[No abstract available]		bereavement; clinician; complicated grief; coronavirus disease 2019; Editorial; endurance; exhaustion; grief; health care personnel; human; interpersonal communication; length of stay; medical technology; palliative therapy; pandemic; parent; patient-reported outcome; pediatric intensive care unit; personal experience; physiological stress; prospective study; psychosocial care; spiritual care; we…																Tedeschi, RG, Calhoun, LG, (1995) Trauma & Transformation: Growing in the Aftermath of Suffering, , https://doi.org/10.4135/9781483326931, Thousand Oaks, CA: Sage Publications, Inc; Cadell, S, Hemsworth, D, Smit Quosai, T, Posttraumatic growth in parents caring for a child with a life-limiting illness: A structural equation model (2014) Am J Orthopsychiatry, 84, pp. 123-133; Feingold, JH, Hurtado…	Ullrich, C.K.; Division of Pediatric Palliative Care, 450 Brookline Avenue, United States; email: christina_ullrich@dfci.harvard.edu			Mary Ann Liebert Inc.					10966218		JPAMF	35119957	English	J. Palliative Med.	Editorial
Kenny M.A., Grech C., Procter N.	7102616312;6505895989;6603851981;	A trauma informed response to COVID 19 and the deteriorating mental health of refugees and asylum seekers with insecure status in Australia	2022	International Journal of Mental Health Nursing	31	1		62	69		3	10.1111/inm.12932	https://www.scopus.com/inward/record.uri?eid=2-s2.0-85114613693&doi=10.1111%2finm.12932&partnerID=40&md5=76244127425124f4dba6606ad0decdf9	College of Arts Business Law and Social Science, Murdoch University, Perth, WA, Australia; Clinical and Health Sciences, University of South Australia, Adelaide, SA, Australia; University of South Australia, Adelaide, SA, Australia; Mental Health and Suicide Prevention Research and Education Group, Clinical and Health Sciences, University of South Australia, Adelaide, SA, Australia	Kenny, M.A., College of Arts Business Law and Social Science, Murdoch University, Perth, WA, Australia, Clinical and Health Sciences, University of South Australia, Adelaide, SA, Australia; Grech, C., University of South Australia, Adelaide, SA, Australia; Procter, N., Mental Health and Suicide Prevention Research and Education Group, Clinical and Health Sciences, University of South Australia, A…	COVID-19 brings increased risk to the mental health of asylum seekers and refugees in Australia on temporary visas. Rapid government changes due to the COVID-19 pandemic are resulting in significant and sustained hardship on this already vulnerable group. This discursive paper is both an explainer and a resource for mental health nurses and health professionals with scope of practice in primary c…		Australia; human; mental health; pandemic; refugee; Australia; COVID-19; Humans; Mental Health; Pandemics; Refugees; SARS-CoV-2																(2020) Submission to Senate Select Committee on COVID-19. Submission no 247, , https://www.aph.gov.au/Parliamentary_Business/Committees/Senate/COVID-19/COVID19/Submissions, [Cited 27 April 2021] Available from; (2020) Lives on Hold: Refugees and asylum seekers in the ‘Legacy Caseload’, , https://humanrights.gov.au/our-work/asylum-seekers-and-refugees/publications/lives-hold-refugees-and-asylum-se…	Kenny, M.A.; College of Arts Business Law and Social Science, Australia; email: m.kenny@murdoch.edu.au			John Wiley and Sons Inc					14458330			34506079	English	Int. J. Ment. Health Nurs.	Article
Fernández Ó., González-González M.	58111970500;57844906300;	The Dead with No Wake, Grieving with No Closure: Illness and Death in the Days of Coronavirus in Spain	2022	Journal of Religion and Health	61	1		703	721		14	10.1007/s10943-020-01078-5	https://www.scopus.com/inward/record.uri?eid=2-s2.0-85089698068&doi=10.1007%2fs10943-020-01078-5&partnerID=40&md5=ad62fc01511c887e6dc97699d2b92864	Social Anthropology, Department of History, Faculty of Philosophy and Letters, University of Leon, León, 24071, Spain	Fernández, Ó., Social Anthropology, Department of History, Faculty of Philosophy and Letters, University of Leon, León, 24071, Spain; González-González, M., Social Anthropology, Department of History, Faculty of Philosophy and Letters, University of Leon, León, 24071, Spain	The pandemic caused by the spread of Covid-19 is giving rise to an exceptional social situation because of the great speed of propagation of the illness and the high level of mortality it has occasioned in a very short time. Moreover, the lockdown measures decreed in Spain prohibit the holding of wakes to avoid contagion, and limit funerals to three people plus the officiant. Thus, coronavirus is…	Bereavement; Covid-19; Death; Grief; Grieving; Mourning; Spain	bereavement; communicable disease control; grief; human; Spain; Bereavement; Communicable Disease Control; COVID-19; Grief; Humans; SARS-CoV-2; Spain																Ariès, P., (1982) Historia de la muerte en Occidente; desde la Edad Media hasta nuestros días, , El acantilado, Barcelona; Attig, T., (2002) The heart of grief: death and the search for lasting love, , Oxford University Press, New York; Bourdieu, P., Thompson, J., (1991) Language and symbolic power, , Harvard University Press, Cambridge; Bowlby, J., (1980) La pérdida afectiva: Tristeza y depresió…	Fernández, Ó.; Social Anthropology, Spain; email: oscar.fernandez@unileon.es			Springer					224197		JRHEA	32816226	English	J. Relig. Health	Article
Bovero A., Tosi C.	56618522600;57193090336;	Hospice palliative care professionals' opinions, emotions, skills and ethical reflections during the first phase of the COVID-19 pandemic	2022	International Journal of Palliative Nursing	28	1		4	14		1	10.12968/ijpn.2022.28.1.4	https://www.scopus.com/inward/record.uri?eid=2-s2.0-85123968005&doi=10.12968%2fijpn.2022.28.1.4&partnerID=40&md5=e54d4d51993b249f2a4b0c8d7e7d161b	Città della Salute e della Scienza Hospital, University of Turin, Hospice V. Valletta of Turin, Italy	Bovero, A., Città della Salute e della Scienza Hospital, University of Turin, Hospice V. Valletta of Turin, Italy; Tosi, C., Città della Salute e della Scienza Hospital, University of Turin, Hospice V. Valletta of Turin, Italy	Background: The COVID-19 pandemic presented an extraordinary challenge for palliative care in Italy. Aim: To investigate the opinions, emotions, skills, resources, critical issues and ethical aspects of palliative care encountered by hospice palliative care professionals in Italy. Methods: Content analysis was performed on the answers to a survey distributed by e-mail. Findings: A sample of 42 pr…	communication skills; COVID-19; palliative care	emotion; hospice; human; palliative therapy; pandemic; COVID-19; Emotions; Hospices; Humans; Palliative Care; Pandemics; SARS-CoV-2																Bertè, R., (2020) COVID-19: The Role of Palliative Care Had to Be Adapted to Manage This 'Ultra-emergency, , https://blogs.bmj.com/bmj/2020/03/31/covid-19-the-role-of-palliative-care-had-to-be-adapted-to-manage-this-ultra-emergency, accessed 21 December 2021; Bovero, A., Tosi, C., Botto, R., The health care providers' perspectives on end-of-life patients' sense of dignity (2019) J Cancer Educ, 35…	Bovero, A.; Città della Salute e della Scienza Hospital, Italy; email: abovero@cittadellasalute.to.it			MA Healthcare Ltd					13576321			35094530	English	Int. J. Palliative Nurs.	Article
de Souza J.B., de Brum C.N., Zuge S.S., Zenevicz L.T., Maestri E., Lima L.J., Beckert R.A.T.	57202074589;57192409779;57192413917;55855519500;55208576100;58174384200;58082837200;	MEANINGS OF MOURNING FOR PEOPLE WHO FACED THE DEATH OF A FAMILY MEMBER DUE TO COVID-19 [SIGNIFICADOS DO LUTO PARA PESSOAS QUE ENFRENTARAM A MORTE DE UM FAMILIAR POR COVID-19] [SIGNIFICADOS DEL LUTO PARA PERSONAS QUE ENFRENTARON LA MUERTE DE UN FAMILIAR POR COVID-19]	2022	Revista Baiana de Enfermagem	36		e47489					10.18471/rbe.v36.47489	https://www.scopus.com/inward/record.uri?eid=2-s2.0-85151830958&doi=10.18471%2frbe.v36.47489&partnerID=40&md5=2e814529966487a819d6af401b521a91	Universidade Federal da Fronteira Sul, Santa Catarina, Chapecó, Brazil; Universidade Comunitária da Região de Chapecó, Santa Catarina, Chapecó, Brazil; Universidade Federal do Rio de Janeiro, Rio de Janeiro, Rio de Janeiro, Brazil	de Souza, J.B., Universidade Federal da Fronteira Sul, Santa Catarina, Chapecó, Brazil; de Brum, C.N., Universidade Federal da Fronteira Sul, Santa Catarina, Chapecó, Brazil; Zuge, S.S., Universidade Comunitária da Região de Chapecó, Santa Catarina, Chapecó, Brazil; Zenevicz, L.T., Universidade Federal da Fronteira Sul, Santa Catarina, Chapecó, Brazil; Maestri, E., Universidade Federal da Frontei…	Objective: to understand the meanings of mourning for people who faced the death of a family member due to COVID-19. Method: qualitative study, action-participant type, based on the assumptions of Paulo Freire. Participants were 16 family members living on the coast of Santa Catarina, Brazil. A Culture Circle was held in a virtual way, following the stages of the Freire’s Itinerary. Results: the …	Bereavement; Coronavirus; Death; Family health; Spirituality																	(2020) Rational use of personal protective equipment (PPE) for coronavirus disease (COVID-19): interim guidance [Internet], , https://apps.who.int/iris/handle/10665/331498, Geneva (CH). [cited 2021 Dec 15]; Wang, Y, Zhang, D, Du, G, Du, R, Zhao, J, Jin, Y, Remdesivir in adults with severe COVID-19: a randomised, double-blind, placebo-controlled, multicentre trial (2020) Lancet, 395, pp. 1569-1578…				Universidade Federal da Bahia					1025430				Portuguese	Rev. Baiana Enferm.	Article
Kripalani S., Gaughan J.P., Cerceo E.	57221201479;7006492460;6603136830;	Resident physician outlook on death, dying and end-of-life care during the COVID-19 pandemic: effect of religion and burnout	2022	BMJ Supportive and Palliative Care			bmjspcare-2022-003638					10.1136/spcare-2022-003638	https://www.scopus.com/inward/record.uri?eid=2-s2.0-85144973751&doi=10.1136%2fspcare-2022-003638&partnerID=40&md5=0a8ddd6b2f9c38696c14bcbcc2feaecf	Cooper Medical School of Rowan University, Camden, NJ, United States; Cooper University Health Care, Camden, NJ, United States	Kripalani, S., Cooper Medical School of Rowan University, Camden, NJ, United States; Gaughan, J.P., Cooper Medical School of Rowan University, Camden, NJ, United States, Cooper University Health Care, Camden, NJ, United States; Cerceo, E., Cooper University Health Care, Camden, NJ, United States	Objectives: Religion and spirituality are important aspects of many physicians and patients' lives and may impact their views of death and the way they interact with terminally ill patients, specifically comfort discussing end-of-life care and death and dying. This study explores the religious and spiritual beliefs of resident physicians, if they affect interactions with their patients and if bur…	End of life care; Hospice care; Spiritual care																	Astrow, A.B., Kwok, G., Sharma, R.K., Spiritual needs and perception of quality of care and satisfaction with care in Hematology/Medical oncology patients: a multicultural assessment (2018) J Pain Symptom Manage, 55, pp. 56-64. , http://dx.doi.org/10.1016/j.jpainsymman.2017.08.009, http://www.ncbi.nlm.nih.gov/pubmed/28842220; Lormans, T., De Graaf, E., Van De Geer, J., Toward a socio-spiritual ap…	Cerceo, E.; Cooper University Health CareUnited States; email: cerceo-elizabeth@cooperhealth.edu			BMJ Publishing Group					2045435X			36442994	English	BMJ Support. Palliat. Care	Article
Patton R.M., Zalon M.L., Ludwick R.	23498670400;6701746357;7003707138;	Nurses Making Policy: From Bedside to Boardroom, Third Edition	2022	Nurses Making Policy: From Bedside to Boardroom, Third Edition				1	502			10.1891/9780826166463	https://www.scopus.com/inward/record.uri?eid=2-s2.0-85143959412&doi=10.1891%2f9780826166463&partnerID=40&md5=e0aab6fedb89fdca7ad6e27ffdf4e5d5	Department of Nursing; Health Informatics program, University of Scranton, Scranton, PA, United States; School of Nursing, Case Western Reserve UniversityOH, United States; Nursing Foundation of Pennsylvania, United States	Patton, R.M.; Zalon, M.L., Department of Nursing, Health Informatics program, University of Scranton, Scranton, PA, United States, School of Nursing, Case Western Reserve UniversityOH, United States, Nursing Foundation of Pennsylvania, United States; Ludwick, R.	This completely updated third edition challenges nurses to fulfill their critical role and responsibility to society in advancing health policy by providing them with the tools to achieve their goals. This edition addresses the impact of critical issues including COVID-19, diversity, social determinants of health, and social justice. Challenges faced by nurses in care delivery including the safet…																						Springer Publishing Company						9780826166463; 9780826166456			English	Nurses Mak. Policy: From Bedside to Boardr., Third Edition	Book
ten Have H.	31967880400;	Treatment, Care, and Ethics	2022	Advancing Global Bioethics	18			125	164			10.1007/978-3-030-91491-2_7	https://www.scopus.com/inward/record.uri?eid=2-s2.0-85130817552&doi=10.1007%2f978-3-030-91491-2_7&partnerID=40&md5=3ddf9e06655da70f2d786833ab849244	Department of Bioethics, Anahuac University, Mexico City, Mexico	ten Have, H., Department of Bioethics, Anahuac University, Mexico City, Mexico	This chapter examines the ethical challenges of treating and caring for Covid patients. Healthcare professionals are at risks to be infected by SARS-CoV-2, and in all countries illness and death has affected them as well as their families. The ethical discussion focuses on whether professionals have a duty to treat and to care, when there is substantial personal risk, particularly when sufficient…	Care ethics; Death; Duty to care; Intensive care; Non-Covid patients; Publication ethics; Research; Standards of care; Triage; Utilitarianism																	Arora, A., Arora, A., Ethics in the age of Covid-19 (2020) Internal and Emergency Medicine, 15, pp. 889-890; Dudzinski, D.M., Hoisington, B.Y., Brown, C.E., Ethics lessons from Seattle’s early experience with Covid-19 (2020) American Journal of Bioethics, 20 (7), p. 68; Komrad, M.S., Medical ethics in the time of Covid-19 (2020) Current Psychiatry, 19 (7), p. 30; Lapolla, P., Mingoli, A., Lee, R.…	ten Have, H.; Department of Bioethics, Mexico			Springer Science and Business Media B.V.					2212652X				English	Adv. Glob. Bioeth.	Book Chapter
Bird J., Wilson F.	15076807200;57197474697;	Do not resuscitate orders in the time of COVID-19: Exploring media representations and implications for public and professional understandings	2022	Progress in Palliative Care	30	5		269	280			10.1080/09699260.2022.2052505	https://www.scopus.com/inward/record.uri?eid=2-s2.0-85128021036&doi=10.1080%2f09699260.2022.2052505&partnerID=40&md5=ecb1fa6a0caf1957f7a1d1c4c013d99e	Department of Oncology & Metabolism, University of Sheffield, Sheffield, United Kingdom; Health Sciences School, University of Sheffield, Sheffield, United Kingdom	Bird, J., Department of Oncology & Metabolism, University of Sheffield, Sheffield, United Kingdom; Wilson, F., Health Sciences School, University of Sheffield, Sheffield, United Kingdom	Context: During the COVID-19 pandemic, the UK press featured headlines that heightened concerns around Do Not Attempt Cardiopulmonary Resuscitation (DNACPR) orders, particularly the use of ‘blanket’ DNACPR orders applied to older people in care settings. The portrayal of DNACPR may impact professional and public understandings with implications for end-of-life care. Objectives: To explore the por…	Autonomy; COVID-19; Palliative care; Resuscitation orders	ambulance; Article; clinical decision making; comprehension; coronavirus disease 2019; disease burden; do not resuscitate order; doctor patient relationship; emergency medicine; frailty; health care access; health care personnel; health service; human; human rights; intensive care; interpersonal communication; mass medium; open access publishing; palliative therapy; professional practice; quality…						The author(s) reported there is no funding associated with the work featured in this article. The authors would like to thank Professor Clare Gardiner for her support, insights and guidance in drafting this manuscript.										(2020) Do Not Attempt Cardiopulmonary Resuscitation Decisions - DNACPR: NHS UK, , https://www.nhs.uk/conditions/do-not-attempt-cardiopulmonary-resuscitation-dnacpr-decisions/, cited 2020 Mar 29, Available from; (2018) Gold Standards Framework: Advance Care Planning Internet., , https://www.goldstandardsframework.org.uk/advance-care-planning, London: National Gold Standards Framework Centre, cited…	Bird, J.; Department of Oncology & Metabolism, United Kingdom; email: joanne.bird@sheffield.ac.uk			Taylor and Francis Ltd.					9699260		PPCRC		English	Prog. Palliative Care	Article
Erler K.S., Robinson E.M., Bandini J.I., Regel E.V., Zwirner M., Cremens C., McCoy T.H., Romain F., Courtwright A.	57200700697;57223950202;56009906100;57396284600;56755043000;56755259900;56404234800;56992901400;25822139700;	Clinical Ethics Consultation During the First COVID-19 Pandemic Surge at an Academic Medical Center: A Mixed Methods Analysis	2022	HEC Forum								10.1007/s10730-022-09474-y	https://www.scopus.com/inward/record.uri?eid=2-s2.0-85126306876&doi=10.1007%2fs10730-022-09474-y&partnerID=40&md5=7ec4746adfe37f30eeea8767d88e40c0	Optimum Care Committee, Massachusetts General Hospital, 55 Fruit Street, Boston, MA 02114, United States; School of Health and Rehabilitation Science, MGH Institute of Health Professions, Boston, MA, United States; Patient Care Services Office of Quality, Safety and Practice, Boston, MA, United States; RAND Corporation, Boston, MA, United States; Department of Psychiatry, Massachusetts General Ho…	Erler, K.S., Optimum Care Committee, Massachusetts General Hospital, 55 Fruit Street, Boston, MA 02114, United States, School of Health and Rehabilitation Science, MGH Institute of Health Professions, Boston, MA, United States; Robinson, E.M., Optimum Care Committee, Massachusetts General Hospital, 55 Fruit Street, Boston, MA 02114, United States, Patient Care Services Office of Quality, Safety a…	While a significant literature has appeared discussing theoretical ethical concerns regarding COVID-19, particularly regarding resource prioritization, as well as a number of personal reflections on providing patient care during the early stages of the pandemic, systematic analysis of the actual ethical issues involving patient care during this time is limited. This single-center retrospective co…	COVID-19; Disaster medicine; Ethics; Ethics consultation																	Core Competencies for Healthcare Ethics Consultations (2nd ed.) (2011) American Society for Bioethics and Humanities; Andrasfay, T., Goldman, N., Reductions in 2020 US life expectancy due to COVID-19 and the disproportionate impact on the Black and Latino populations (2021) Proceedings of the National Academy of Sciences; Baines, P., Draper, H., Chiumento, A., Fovargue, S., Frith, L., COVID-19 an…	Erler, K.S.; Optimum Care Committee, 55 Fruit Street, United States; email: kerler@mgh.harvard.edu			Springer Science and Business Media B.V.					9562737		HEFOE		English	HEC Forum	Article
Stamm T.A., Seidler Y., Andrews M.R., Eghbali M., Kiguli J., Ritschl V., Omara M., Schaffer G., Mosor E.	7004321698;57208342159;57221251524;56919433100;24474754800;57200656864;57204265447;57216209964;55787098000;	Patient Representatives’ Perspectives on Healthcare at the Time of COVID-19 and Suggestions for Care Redesign After the Pandemic: A Qualitative Study in Twenty-Four Countries	2022	Journal of Multidisciplinary Healthcare	15			247	258			10.2147/JMDH.S341010	https://www.scopus.com/inward/record.uri?eid=2-s2.0-85124818727&doi=10.2147%2fJMDH.S341010&partnerID=40&md5=4fb13519cecdda43d2e15241179c3f70	Section for Outcomes Research, Center for Medical Statistics, Informatics and Intelligent Systems, Medical University of Vienna, Vienna, Austria; Ludwig Boltzmann Institute for Arthritis and Rehabilitation, Vienna, Austria; School of Nursing and Midwifery, Torbat Heydariyeh University of Medical Sciences, Torbat Heydariyeh, Iran; Department Community Health & Behavioural Sciences, Makerere Univer…	Stamm, T.A., Section for Outcomes Research, Center for Medical Statistics, Informatics and Intelligent Systems, Medical University of Vienna, Vienna, Austria, Ludwig Boltzmann Institute for Arthritis and Rehabilitation, Vienna, Austria; Seidler, Y., Section for Outcomes Research, Center for Medical Statistics, Informatics and Intelligent Systems, Medical University of Vienna, Vienna, Austria; And…	Objective: Several comments and recommendations called to embed better the patients’ and public voice in healthcare policymaking. Still, no studies captured patients’ bottom-up perspectives regarding healthcare at the time of COVID-19 at a micro-level in a range of different countries. We, therefore, explored the perspectives of patient representatives in all six World Health Organisation (WHO) r…	Co-creation; Coronavirus; COVID-19; Equity; Patient perspectives; SARS CoV-2	adult; aged; Article; attitude to health; coronavirus disease 2019; cultural factor; disadvantaged population; eye surgery; female; health care access; health care personnel; health care system; health disparity; human; major clinical study; male; melanoma; pandemic; patient attitude; personal experience; physical violence; pilot study; qualitative research; semi structured interview; social stig…						We would like to thank all people who took part in this study for sharing their valuable perspectives and the patient organisations in establishing contacts. We are grateful to the Regional Research and Training Center on Infectious Diseases (CRCF) of the National Hospital of Fann, Dakar, Senegal, for conducting interviews with Senegal participants.										Zhu, N, Zhang, D, Wang, W, A novel coronavirus from patients with pneumonia in China, 2019 (2020) N Engl J Med, 382 (8), pp. 727-733; (2020) Clinical management of severe acute respiratory infection when novel coronavirus (2019-nCoV) infection is suspected —interim guidance: World Health Organization, , https://www.who.int/publications-detail/clinical-management-of-severe-acute-respiratory-infect…	Stamm, T.A.; Section for Outcomes Research, Spitalgasse 23, Austria; email: tanja.stamm@meduniwien.ac.at			Dove Medical Press Ltd					11782390				English	J. Multidiscip.Healthc.	Article
Angelini D.J.	56448508000;	Historical Perspectives in Perinatal and Neonatal Care Inaugural Issue: Reflections on Growing a Journal	2022	Journal of Perinatal and Neonatal Nursing	36	1		11	14			10.1097/JPN.0000000000000610	https://www.scopus.com/inward/record.uri?eid=2-s2.0-85123901353&doi=10.1097%2fJPN.0000000000000610&partnerID=40&md5=5b6fd12470f2c9213e76c655a14db720	Medical University of South Carolina, Charleston, SC, United States	Angelini, D.J., Medical University of South Carolina, Charleston, SC, United States	[No abstract available]		opiate; uterus spasmolytic agent; acquired immune deficiency syndrome; Article; behavioral research; bereavement; breast feeding; cesarean section; childbirth education; coping behavior; coronavirus disease 2019; delivery room; ethical decision making; fetus death; fetus monitoring; human; infection; low birth weight; low risk patient; malpractice; medical genetics; medical literature; midwife; n…		opiate, 53663-61-9, 8002-76-4, 8008-60-4														Angelini, D, Gibes Grossman, R, The Journal of Perinatal and Neonatal Nursing: a ten-year retrospective (1997) J Perinat Neonatal Nurs, 10 (4), pp. vi-vii; Angelini, D, Gibes Grossman, R, Introduction (1987) J Perinat Neonatal Nurs, 1, p. vi; Angelini, D, Bakewell-Sachs, S, Through the looking glass: 30 years for the Journal of Perinatal & Neonatal Nursing (2016) J Perinat Neonatal Nurs, 30 (3), …	Angelini, D.J.; Medical University of South CarolinaUnited States; email: angelinidiane@yahoo.com			Lippincott Williams and Wilkins					8932190			35089169	English	J. Perinat. Neonatal Nurs.	Article
Perumalswami C.R., Chen E., Martin C., Goold S.D., De Vries R., Griggs J.J., Jagsi R.	6504082055;57223039134;57430243300;7004738405;57217499816;7006541688;6602764751;	“I’m Being Forced to Make Decisions I Have Never Had to Make Before”: Oncologists’ Experiences of Caring for Seriously Ill Persons With Poor Prognoses and the Dilemmas Created by COVID-19	2022	JCO Oncology Practice	18	2		E89	E97		5	10.1200/OP.21.00119	https://www.scopus.com/inward/record.uri?eid=2-s2.0-85123645501&doi=10.1200%2fOP.21.00119&partnerID=40&md5=d40081c24e105678fe55e45c0e566a99	Center for Bioethics and Social Sciences in Medicine, University of Michigan Medical School, Ann Arbor, MI, United States; Institute for Healthcare Policy and Innovation, University of Michigan Medical School, Ann Arbor, MI, United States; Department Internal Medicine, University of Michigan Medical School, Ann Arbor, MI, United States; Department of Health Management and Policy, School of Public…	Perumalswami, C.R., Center for Bioethics and Social Sciences in Medicine, University of Michigan Medical School, Ann Arbor, MI, United States, Institute for Healthcare Policy and Innovation, University of Michigan Medical School, Ann Arbor, MI, United States; Chen, E., Center for Bioethics and Social Sciences in Medicine, University of Michigan Medical School, Ann Arbor, MI, United States; Martin…	PURPOSE The COVID-19 pandemic has created a new set of problems for clinicians. This study examines the experiences of oncologists providing care to seriously ill persons near the end of life in the context of the COVID-19 pandemic. METHODS Between January 2020 and August 2020, we conducted semistructured, in-depth individual interviews with 22 purposefully sampled oncologists from practices enro…		adult; advance care planning; aged; Article; cancer chemotherapy; cancer prognosis; cancer therapy; coping behavior; coronavirus disease 2019; critically ill patient; emotion; female; human; living will; male; medical decision making; oncologist; palliative therapy; pandemic; patient care; patient decision making; patient preference; personal experience; qualitative research; semi structured inte…					National Institutes of Health, NIH	Supported by Grant KL2TR002241 from the National Institutes of Health (NIH) to Dr Perumalswami and by the Center for Bioethics and Social Sciences in Medicine at the University of Michigan.										Gostin, LO, Friedman, EA, Wetter, SA, Responding to Covid-19: How to navigate a public health emergency legally and ethically (2020) Hastings Cent Rep, 50, pp. 8-12; McGuire, AL, Aulisio, MP, Davis, FD, Ethical challenges arising in the COVID-19 pandemic: An overview from the Association of Bioethics Program Directors (ABPD) Task Force (2020) Am J Bioeth, 20, pp. 15-27; Laventhal, N, Basak, R, De…	Perumalswami, C.R.; Center for Bioethics and Social Sciences in Medicine, 2800 Plymouth Rd, Building 14-Room G011, United States; email: cperumal@umich.edu			American Society of Clinical Oncology					26881527			34324387	English	JCO. Oncol. Pract.	Article
Liu C.-J., Huang S.-J., Wang S.S.-C.	57202019854;7405418604;57192556222;	Implementation of Compassionate Communities: The Taipei Experience	2022	Healthcare (Switzerland)	10	1	177				2	10.3390/healthcare10010177	https://www.scopus.com/inward/record.uri?eid=2-s2.0-85123071101&doi=10.3390%2fhealthcare10010177&partnerID=40&md5=8da2a8f9a2ee184d112f7ff254039cb9	Taipei City Hospital, Taipei City, 10341, Taiwan; Department of Health and Welfare, Tian-Mu Campus, College of City Management, University of Taipei, Taipei City, 111036, Taiwan	Liu, C.-J., Taipei City Hospital, Taipei City, 10341, Taiwan, Department of Health and Welfare, Tian-Mu Campus, College of City Management, University of Taipei, Taipei City, 111036, Taiwan; Huang, S.-J., Taipei City Hospital, Taipei City, 10341, Taiwan; Wang, S.S.-C., Department of Health and Welfare, Tian-Mu Campus, College of City Management, University of Taipei, Taipei City, 111036, Taiwan	A worldwide movement to empower communities to support their members to care for each other at the end of life (EoL) has emerged since Kellehear published the Compassionate City Charter. This current report discusses the implementation experiences and preliminary outcomes of Compassionate Communities (CC) in Taipei City. Using the guidance of the Charter and international experiences, we have dev…	Compassionate communities; Cultural sensitive; Health promoting palliative care; Home death; Integrated; Public-private-partnership																	Brito, G., Flores, S., Compassion in palliative care: A review (2018) Curr. Opin. Support. Palliat. Care, 12, pp. 472-479. , [CrossRef]; Kellehear, A., Compassionate Cities: Global significance and meaning for palliative care (2020) Prog. Palliat. Care, 28, pp. 115-119. , [CrossRef]; Pfaff, K., Markaki, A., Compassionate collaborative care: An integrative review of quality indicators in end-of-li…	Wang, S.S.-C.; Department of Health and Welfare, Taiwan; email: scwang@utaipei.edu.tw			MDPI					22279032				English	Healthcare (Basel)	Article
Choflet A., Barnes A., Zisook S., Lee K.C., Ayers C., Koivula D., Ye G., Davidson J.	36671160600;57196153523;35394189100;8617097100;57372028400;57371878300;57220893810;15043914700;	The nurse leader's role in nurse substance use, mental health, and suicide in a peripandemic world	2022	Nursing Administration Quarterly	46	1		19	28		2	10.1097/NAQ.0000000000000510	https://www.scopus.com/inward/record.uri?eid=2-s2.0-85121119468&doi=10.1097%2fNAQ.0000000000000510&partnerID=40&md5=5c7c95c76370fbf26a94a782c5c3052c	San Diego State University, San Diego, CA, United States; University of California San Diego, United States; Department of Veterans Affairs, Washington, DC, United States; Mission Hospital, Mission Viejo, CA, United States; New York State Nurses Association, New York City, NY, United States	Choflet, A., San Diego State University, San Diego, CA, United States; Barnes, A., Mission Hospital, Mission Viejo, CA, United States; Zisook, S., University of California San Diego, United States; Lee, K.C., University of California San Diego, United States; Ayers, C., Department of Veterans Affairs, Washington, DC, United States; Koivula, D., New York State Nurses Association, New York City, NY…	Nurses are known to be at an increased risk of death by suicide, and recent studies have found links between nurse suicide, substance use, mental health issues, and job problems. Because of stigma, inaccessibility of resources, and regulatory and legal issues, nurses are unlikely to seek help unless a crisis forces them into treatment. The purpose of this article is to review the current understa…	Burnout; Job problem; Mental health; Substance use; Suicide	drug dependence; human; mental health; suicide; COVID-19; Humans; Mental Health; SARS-CoV-2; Substance-Related Disorders; Suicide																Bodenheimer, T, Sinsky, C., From Triple to Quadruple Aim: care of the patient requires care of the provider (2014) Ann Fam Med, 12 (6), pp. 573-576; Forstag, EH, Cuff, PA, (2018) A Design Thinking, Systems Approach to Well-Being Within Education and Practice: Proceedings of a Workshop, , https://www.ncbi.nlm.nih.gov/books/NBK540868, National Academies of Sciences, Engineering, and Medicine; Healt…	Choflet, A.; San Diego State University, 6145 Mesita Dr, United States; email: achoflet@sdsu.edu			Lippincott Williams and Wilkins					3639568			34860798	English	Nurs. Adm. Q.	Review
Copley D.J., Morley G.	57156194700;57090068700;	Virtual Visitation and Microethical Decision-making in the Intensive Care Unit during COVID-19	2021	AACN Advanced Critical Care	32	4		473	481			10.4037/AACNACC2021283	https://www.scopus.com/inward/record.uri?eid=2-s2.0-85122081164&doi=10.4037%2fAACNACC2021283&partnerID=40&md5=e780356c5f254024501236d8f5398f91	Nursing Ethics Faculty Fellow, Center for Bioethics, Cleveland Clinic, 9500 Euclid Ave, G5-120, Cleveland, OH 44195, United States; Nursing Ethics Program, Center for Bioethics, the Stanley Shalom Zielony Institute for Nursing Excellence, Cleveland Clinic, Cleveland, OH, United States	Copley, D.J., Nursing Ethics Faculty Fellow, Center for Bioethics, Cleveland Clinic, 9500 Euclid Ave, G5-120, Cleveland, OH 44195, United States; Morley, G., Nursing Ethics Program, Center for Bioethics, the Stanley Shalom Zielony Institute for Nursing Excellence, Cleveland Clinic, Cleveland, OH, United States	Sam, a middle-aged Black cisgender male (they/them), was admitted for an organ transplant during the first wave of the COVID-19 pandemic. At that time, visitation was heavily restricted: only compassionate exceptions were allowed for patients at the end of life, those whose care required life-altering decisions, or patients with disabilities who required additional assistance. Organ transplant re…		human; intensive care unit; COVID-19; Humans; Intensive Care Units; SARS-CoV-2																Truog, RD, Brown, SD, Browning, D, Microethics: the ethics of everyday clinical practice (2015) Hastings Cent Rep, 45 (1), pp. 11-17; Cuchetti, C, Grace, PJ., Authentic intention: tempering the dehumanizing aspects of technology on behalf of good nursing care (2019) Nurs Philos, 21, p. e12255; Morley, G, Grady, C, McCarthy, J, Ulrich, CM., Covid-19: ethical challenges for nurses (2020) Hastings C…	Copley, D.J.; Nursing Ethics Faculty Fellow, 9500 Euclid Ave, G5-120, United States; email: copleyd@ccf.org			American Association of Critical-Care Nurses					15597768			34879135	English	AACN Adv. Crit. Care	Article
Achour M., Souici D., Bensaid B., Binti Ahmad Zaki N., Alnahari A.A.A.	55990918900;57256779600;55602681500;57257204100;57257058600;	Coping with Anxiety During the COVID-19 Pandemic: A Case Study of Academics in the Muslim World	2021	Journal of Religion and Health	60	6		4579	4599		15	10.1007/s10943-021-01422-3	https://www.scopus.com/inward/record.uri?eid=2-s2.0-85114763638&doi=10.1007%2fs10943-021-01422-3&partnerID=40&md5=dc46a46124d0c3b2184cb4c6e5096f22	Laboratory of Economic Studies On Industrial Zones in Light of the New Role of the University, Department of Management, Faculty of Economics, Business and Management Sciences, University of Mohamed, El Bachir El-Ibrahimi, Bordj-Bou Arreridj, El Anceur, Algeria; Department of Psychology, Educational Sciences and Orthophony, Faculty of Human and Social Sciences, University of Batna 1, Batna, Alger…	Achour, M., Laboratory of Economic Studies On Industrial Zones in Light of the New Role of the University, Department of Management, Faculty of Economics, Business and Management Sciences, University of Mohamed, El Bachir El-Ibrahimi, Bordj-Bou Arreridj, El Anceur, Algeria; Souici, D., Department of Psychology, Educational Sciences and Orthophony, Faculty of Human and Social Sciences, University …	The COVID-19 pandemic has been a global phenomenon defined by uncertainty, fear and grief which has resulted in record high levels of stress and anxiety in the first half of 2020. It also led to an increased interest in the study of the role of belief, religion, and spirituality as responses to coping with and responding to the pandemic throughout different societal domains. This study explores t…	Anxiety; Coping strategies; COVID-19; Muslim academics; Religiosity; Subjective well-being	adult; anxiety; coping behavior; epidemiology; human; Islam; middle aged; pandemic; Adaptation, Psychological; Adult; Anxiety; COVID-19; Humans; Islam; Middle Aged; Pandemics; SARS-CoV-2																Abanoub, R., Yi, H., Liping, Z., Steriani, E., COVID-19 Induced anxiety and protective behaviors during COVID-19 outbreak: Scale development and validation (2020) The Preprint Server for Health Sciences; Abdel-Khalek, A.M., Religiosity, subjective well-being, and neuroticism (2010) Mental Health, Religion and Culture, 13, pp. 67-79; Achour, M., (2013) Work-family conflict and Women's well-being: …	Achour, M.; Laboratory of Economic Studies On Industrial Zones in Light of the New Role of the University, El Bachir El-Ibrahimi, Bordj-Bou Arreridj, Algeria; email: achour.meguellati@univ-bba.dz			Springer					224197		JRHEA	34514548	English	J. Relig. Health	Article
Donkers M.A., Gilissen V.J.H.S., Candel M.J.J.M., van Dijk N.M., Kling H., Heijnen-Panis R., Pragt E., van der Horst I., Pronk S.A., van Mook W.N.K.A.	57219358228;57224739648;7004176143;55194817900;57224733245;57224726823;13409859200;55404965800;57222731659;6701683500;	Moral distress and ethical climate in intensive care medicine during COVID-19: a nationwide study	2021	BMC Medical Ethics	22	1	73				47	10.1186/s12910-021-00641-3	https://www.scopus.com/inward/record.uri?eid=2-s2.0-85108201180&doi=10.1186%2fs12910-021-00641-3&partnerID=40&md5=57d6c98f9545aede103cdd0d5adfb94a	Department of Intensive Care, Maastricht University Medical Center+, PO Box 5800, Maastricht, 6202 AZ, Netherlands; Department of Methodology and Statistics, Care and Public Health Research Institute (CAPHRI), Maastricht University, Maastricht, Netherlands; Department of Spiritual Care Services, Maastricht University Medical Center+, Maastricht, Netherlands; Academy for Postgraduate Medical Train…	Donkers, M.A., Department of Intensive Care, Maastricht University Medical Center+, PO Box 5800, Maastricht, 6202 AZ, Netherlands; Gilissen, V.J.H.S., Department of Intensive Care, Maastricht University Medical Center+, PO Box 5800, Maastricht, 6202 AZ, Netherlands; Candel, M.J.J.M., Department of Methodology and Statistics, Care and Public Health Research Institute (CAPHRI), Maastricht Universit…	Background: The COVID-19 pandemic has created ethical challenges for intensive care unit (ICU) professionals, potentially causing moral distress. This study explored the levels and causes of moral distress and the ethical climate in Dutch ICUs during COVID-19. Methods: An extended version of the Measurement of Moral Distress for Healthcare Professionals (MMD-HP) and Ethical Decision Making Climat…	Coronavirus; COVID-19; Doctors; Ethical climate; Intensive care medicine; Intensivists; Moral distress; Nurses	health personnel attitude; human; intensive care; intensive care unit; mental stress; morality; pandemic; questionnaire; Attitude of Health Personnel; COVID-19; Critical Care; Humans; Intensive Care Units; Morals; Pandemics; SARS-CoV-2; Stress, Psychological; Surveys and Questionnaires																Gostin, L.O., Pandemic influenza: public health preparedness for the next global health emergency (2004) J Law Med Ethics, 32 (4), pp. 565-573. , 10.1111/j.1748-720x.2004.tb01962.x; Holt, G.R., Making difficult ethical decisions in patient care during natural disasters and other mass casualty events (2008) Otolaryngol Head Neck Surg, 139 (2), pp. 181-186; Wynia, M.K., Ethics and public health eme…	Donkers, M.A.; Department of Intensive Care, PO Box 5800, Netherlands; email: m.donkers@student.maastrichtuniversity.nl			BioMed Central Ltd					14726939			34139997	English	BMC Med. Ethics	Article
Hummel P., Adam T., Reis A., Littler K.	57189996784;8625145100;8682982700;56388604600;	Taking stock of the availability and functions of National Ethics Committees worldwide	2021	BMC Medical Ethics	22	1	56					10.1186/s12910-021-00614-6	https://www.scopus.com/inward/record.uri?eid=2-s2.0-85105553653&doi=10.1186%2fs12910-021-00614-6&partnerID=40&md5=ba409aaeeaca7810dba2d67e80c26116	Chair of Systematic Theology II (Ethics), Friedrich-Alexander-Universität Erlangen-Nürnberg, Kochstraße 6, Erlangen, 91054, Germany; Emerging Technologies, Research Prioritisation and Support Unit, Research for Health Department, World Health Organization, 20, Avenue Appia, Geneva 27, 1211, Switzerland; Health Ethics and Governance Unit, Research for Health Department, World Health Organization, …	Hummel, P., Chair of Systematic Theology II (Ethics), Friedrich-Alexander-Universität Erlangen-Nürnberg, Kochstraße 6, Erlangen, 91054, Germany; Adam, T., Emerging Technologies, Research Prioritisation and Support Unit, Research for Health Department, World Health Organization, 20, Avenue Appia, Geneva 27, 1211, Switzerland; Reis, A., Health Ethics and Governance Unit, Research for Health Departm…	Background: National Ethics Committees (NECs) offer important oversight and guidance functions and facilitate public debate on bioethical issues. In an increasingly globalized world where technological advances, multi-national research collaborations, and pandemics are creating ethical dilemmas that transcend national borders, coordination and the joining of efforts among NECs are key. The purpos…	Deliberation; Global bioethics; Health policy; Medical ethics; National Ethics Committees; Public health ethics; Research ethics	article; bioethics; Europe; genomics; health care policy; high income country; infertility therapy; organ transplantation; professional standard; public health; bioethics; human; newborn; research ethics; Bioethical Issues; Bioethics; Ethics Committees; Ethics, Research; Europe; Humans; Infant, Newborn					European Commission, EC; Friedrich-Alexander-Universität Erlangen-Nürnberg, FAU	Open Access funding enabled and organized by Projekt DEAL and the Friedrich-Alexander-Universität Erlangen-Nürnberg (FAU) Emerging Talents Initiative. The WHO Global Observatory on health R&D funded PH to conduct this analysis. The WHO Global Observatory on health R&D gratefully acknowledges the financial support of (in alphabetical order): the European Commission, the Government of France, and t…										Fuchs, M., (2005) Nationale Ethikräte. Hintergründe, Funktionen und Arbeitsweisen im Vergleich, , Nationaler Ethikrat, Berlin; Mali, F., Pustovrh, T., Groboljsek, B., Coenen, C., National ethics advisory bodies in the emerging landscape of responsible research and innovation (2012) NanoEthics, 6 (3), pp. 167-184; Gefenas, E., Lukaseviciene, V., International capacity-building initiatives for Nati…	Hummel, P.; Chair of Systematic Theology II (Ethics), Kochstraße 6, Germany; email: patrik.hummel@fau.de			BioMed Central Ltd					14726939			33971872	English	BMC Med. Ethics	Article
Vittone S., Sotomayor C.R.	6508070598;57211453376;	Moral Distress Entangled: Patients and Providers in the COVID-19 Era	2021	HEC Forum	33	4		415	423		5	10.1007/s10730-021-09450-y	https://www.scopus.com/inward/record.uri?eid=2-s2.0-85103402919&doi=10.1007%2fs10730-021-09450-y&partnerID=40&md5=8d589654813d8386db447a14549d2595	School of Nursing, Pellegrino Center of Clinical Bioethics and Georgetown University Medical Center, Washington, DC, United States; Internal Medicine, Pellegrino Center of Clinical Bioethics and Georgetown University Medical Center, Washington, DC, United States	Vittone, S., School of Nursing, Pellegrino Center of Clinical Bioethics and Georgetown University Medical Center, Washington, DC, United States; Sotomayor, C.R., Internal Medicine, Pellegrino Center of Clinical Bioethics and Georgetown University Medical Center, Washington, DC, United States	Moral distress is defined as the inability to act according to one’s own core values. During the COVID-19 pandemic, moral distress in medical personnel has gained attention, related to the impact of pandemic-associated factors, such as the uncertainty of treatment options for the virus and the accelerated pace of deaths. Measures to provide aid and mitigate the long-term pandemic effect on provid…	COVID 19; Emotional distress; End of life; Ethics; Moral distress; Pandemic related distress; Patient distress	health care personnel; human; morality; pandemic; COVID-19; Health Personnel; Humans; Morals; Pandemics; SARS-CoV-2																(2009) Improving competencies in clinical ethics consultation: An education guide, , American Society for Bioethics and Humanities; StatPearls. Retreived March 24, 2021 (2020) From, , https://www.ncbi.nlm.nih.gov/books/NBK499933/, Feb 17; Balboni, M.J., Sullivan, A., Enzinger, A.C., Nurse and physician barriers to spiritual care provision at the end of life (2014) Journal of Pain and Symptom Mana…	Sotomayor, C.R.; Internal Medicine, United States; email: crs145@georgetown.edu			Springer Science and Business Media B.V.					9562737		HEFOE	33774782	English	HEC Forum	Review
Eijkholt M., Broekman M., Balak N., Mathiesen T.	24464940000;12345170700;15829039000;35404567800;	Three pitfalls of accountable healthcare rationing	2021	Journal of Medical Ethics	47	12		E22			6	10.1136/medethics-2020-106943	https://www.scopus.com/inward/record.uri?eid=2-s2.0-85099457863&doi=10.1136%2fmedethics-2020-106943&partnerID=40&md5=fa47c0915143bedd04029b58e130ff81	Unit Ethics and Health Care, Leiden University Medical Center, Leiden, Zuid-Holland, Netherlands; Department of Neurosurgery, Leiden University Medical Center, Leiden, Zuid-Holland, Netherlands; Istanbul Medeniyet University, stanbul, Istanbul, Turkey; Department of Neurosurgery and Dept of Clinical Medicine, University of Copenhagen, Copenhagen University Hospital, Kobenhavn, Denmark; Department…	Eijkholt, M., Unit Ethics and Health Care, Leiden University Medical Center, Leiden, Zuid-Holland, Netherlands; Broekman, M., Department of Neurosurgery, Leiden University Medical Center, Leiden, Zuid-Holland, Netherlands; Balak, N., Istanbul Medeniyet University, stanbul, Istanbul, Turkey; Mathiesen, T., Department of Neurosurgery and Dept of Clinical Medicine, University of Copenhagen, Copenhag…	A pandemic may cause a sudden imbalance between available medical resources and medical needs where fundamental care to a patient cannot be delivered. Inability to fulfil a professional commitment to deliver care as needed can lead to distress among caregivers and patients. This distress is sometimes alleviated through mechanisms that hide the facts that care is rationed and not all medical needs…	end-of-life; health care economics; moral psychology; resource allocation; right to healthcare	adult; article; conflict of interest; emergency health service; health care cost; human; morality; psychology; resource allocation; right to health; trust					Sveriges Läkarförbund, SMA	Funding This study was supported by a grant from The Swedish Medical Association.										Borsa, S., Bertani, G., Pluderi, M., Our darkest hours (being neurosurgeons during the COVID-19 war) (2020) Acta Neurochir, 162 (6), pp. 1227-1228; Guan, W.-J., Liang, W.-H., Zhao, Y., Comorbidity and its impact on 1590 patients with COVID-19 in China: A nationwide analysis (2020) Eur Respir J, 55 (5); Hulsbergen, A.F.C., Eijkholt, M.M., Balak, N., Ethical triage during the COVID-19 pandemic: A t…	Mathiesen, T.; Department of Neurosurgery and Dept of Clinical Medicine, Denmark; email: tiit.illimar.mathiesen@regionh.dk			BMJ Publishing Group					3066800		JMETD		English	J. Med. Ethics	Article
Aghaie B., Norouzadeh R., Sharifipour E., Koohpaei A., Negarandeh R., Abbasinia M.	56100631200;56193761000;55241642300;23501967500;12798166100;57208893468;	The Experiences of Intensive Care Nurses in Advocacy of COVID-19 Patients	2021	Journal of Patient Experience	8							10.1177/23743735211056534	https://www.scopus.com/inward/record.uri?eid=2-s2.0-85120450062&doi=10.1177%2f23743735211056534&partnerID=40&md5=2905c6cffbb0913d85648456ff2c0c96	Department of Medical-Surgical Nursing, School of Nursing and Midwifery, Qom University of Medical Sciences, Qom, Iran; Nursing and Midwifery Faculty, Shahed University, Iran; Neuroscience Research Center, Qom University of Medical Sciences, Qom, Iran; Occupational Health and Safety at Work Department, Health Faculty, Qom University of Medical Sciences, Qom, Iran; Nursing and Midwifery Faculty, S…	Aghaie, B., Department of Medical-Surgical Nursing, School of Nursing and Midwifery, Qom University of Medical Sciences, Qom, Iran; Norouzadeh, R., Nursing and Midwifery Faculty, Shahed University, Iran; Sharifipour, E., Neuroscience Research Center, Qom University of Medical Sciences, Qom, Iran; Koohpaei, A., Occupational Health and Safety at Work Department, Health Faculty, Qom University of Me…	The lack of face-to-face interactions with families, the increase in the number of patients admitted to the ICU, nursing staff shortages, and inadequate personal protective equipment has created many challenges for nurses in advocacy of the COVID-19 patient with life-threatening conditions. This study aimed to explore the experiences of intensive care nurses in the advocacy of COVID-19 patients. …	cOVID-19; intensive care unit; nursing; patient advocacy; qualitative content analysis							The author(s) disclosed receipt of the following financial support for the research, authorship, and/or publication of this article: This study was funded by the Research Administration of Qom University of Medical Sciences which deserves our gratitude.										Barlem, J.G., Lunardi, V.L., Barlem, E.L., Ramos, A.M., Figueira, A.B., Fornari, N.C., [Nursing beliefs and actions in exercising patient advocacy in a hospital context] (2015) Rev Esc Enferm USP, 49 (5), pp. 811-818; Mason, D.J., Gardner, D.B., Outlaw, F.H., Leavitt, J.K., Chaffee, M.W., O’Grady, E.T., (2015) Policy & Politics in Nursing and Health Care, , New york, Elsevier - Health Sciences Di…	Abbasinia, M.; Department of Medical-Surgical Nursing, Iran; email: armak1364@yahoo.com			SAGE Publications Inc.					23743735				English	J. Patient Exp.	Article
Eck M., Dujardin-Lascaux V., Williatte-Pellitteri L., Fovet T.	57205506117;56523151000;57496373400;56054691600;	Psychiatric emergencies in teleconsultation: legal and practical aspects [Urgences psychiatriques en téléconsultation, aspects juridiques et pratiques]	2021	Soins Psychiatrie	42	337		35	41			10.1016/j.spsy.2021.10.008	https://www.scopus.com/inward/record.uri?eid=2-s2.0-85120326668&doi=10.1016%2fj.spsy.2021.10.008&partnerID=40&md5=89108213c93bb542b73715b92e61dcaa	Université de Lille, Inserm, U1172–Lille Neurosciences & Cognition (LilNCog), CHU Lille, 2 avenue Oscar-Lambret, Lille, 59000, France; Unité hospitalière spécialement aménagée, 10 chemin du Bois-de-l'Hôpital, Seclin, 59113, France; EPSM Lille-Métropole, 104 rue du Général-Leclerc, Armentières, 59280, France; Université catholique de Lille, C3RD, 60 boulevard Vauban, Lille cedex, 59016, France; Ca…	Eck, M., Université de Lille, Inserm, U1172–Lille Neurosciences & Cognition (LilNCog), CHU Lille, 2 avenue Oscar-Lambret, Lille, 59000, France, Unité hospitalière spécialement aménagée, 10 chemin du Bois-de-l'Hôpital, Seclin, 59113, France; Dujardin-Lascaux, V., EPSM Lille-Métropole, 104 rue du Général-Leclerc, Armentières, 59280, France; Williatte-Pellitteri, L., Université catholique de Lille, …	In the context of the Covid-19 pandemic, teleconsultation is an obvious solution in psychiatry to ensure continuity of care and facilitate access. However, the digitisation of ambulatory practices raises a certain number of reservations, in particular concerning the remote management of psychiatric emergencies. These situations, because of the specific aspects they cover, are in fact upsetting te…	care without consent; Covid-19; risk; suicide; telemedicine; violence	emergency; human; pandemic; teleconsultation; COVID-19; Emergencies; Humans; Pandemics; Remote Consultation; SARS-CoV-2																www.legifrance.gouv.fr/codes/article_lc/LEGIARTI000038887059/, Code de la santé publique. Article L6316-1; www.legifrance.gouv.fr/loda/id/JORFTEXT000022932449/, Décret no 2010-1229 du 19 octobre 2010 relatif à la télémédecine; www.ameli.fr/sites/default/files/2020-09-16-cp-teleconsultation-anniversaire.pdf, Sécurité sociale : l'Assurance maladie. Communiqué de presse. Téléconsultation, une pratiq…	Eck, M.; Université de Lille, 2 avenue Oscar-Lambret, France; email: eckmarion@yahoo.fr			Elsevier Masson s.r.l.					2416972			34895693	English; French	Soins Psychiatr.	Article
Reidy J., Macdonald M.-C.	57193854097;57328957400;	Use of palliative care music therapy in a hospital setting during COVID-19	2021	Journal of Palliative Medicine	24	11		1603	1605		2	10.1089/jpm.2020.0739	https://www.scopus.com/inward/record.uri?eid=2-s2.0-85118875617&doi=10.1089%2fjpm.2020.0739&partnerID=40&md5=de84964200fbc917ba9fb0fc9ef4d13f	Division of Palliative Care, UMass Memorial Medical Center, Worcester, MA, United States	Reidy, J., Division of Palliative Care, UMass Memorial Medical Center, Worcester, MA, United States; Macdonald, M.-C., Division of Palliative Care, UMass Memorial Medical Center, Worcester, MA, United States	As many hospitals scaled back integrative therapies during the COVID-19 pandemic, we instead turned to the multifaceted qualities of music to bridge physical and social divides. In this report, we describe palliative care music therapists as frontline providers utilizing evidence-based approaches to support healing and recovery for patients in the intensive care unit, patient and family care at e…	COVID-19; music therapy	acute respiratory failure; adult; Article; artificial ventilation; case report; cerebral palsy; clinical article; clinical practice; consultation; convalescence; coronavirus disease 2019; dancing; dying; ego development; emotion regulation; endotracheal intubation; evidence based practice; facial expression; family counseling; follow up; happiness; healing rate; health care access; health care pe…																AMTA Standards of Clinical Practice, , https://www.musictherapy.org/about/standards/.2020, American Music Therapy Association (AMTA): (Last accessed August 4, 2020); Gao, Y, Wei, Y, Yang, W, The effectiveness of music therapy for terminally ill patients: A meta-analysis and systematic review (2019) J Pain Symptom Manage, 57, pp. 319-329; Gutgsell, KJ, Schluchter, M, Margevicius, S, Music therapy …	Reidy, J.; Division of Palliative Care, 55 Lake Avenue, United States; email: jennifer.reidy@umassmemorial.org			Mary Ann Liebert Inc.					10966218		JPAMF	34382835	English	J. Palliative Med.	Article
Byrne-Martelli S.	57219095665;	The Still, Small Voice of Grief	2021	Journal of Pain and Symptom Management	62	5		1100	1102		1	10.1016/j.jpainsymman.2020.08.006	https://www.scopus.com/inward/record.uri?eid=2-s2.0-85091197054&doi=10.1016%2fj.jpainsymman.2020.08.006&partnerID=40&md5=69aebdddc4ed03cf6a99479d05175baa	Division of Palliative Care and Geriatric Medicine, Massachusetts General Hospital, Boston, MA, United States	Byrne-Martelli, S., Division of Palliative Care and Geriatric Medicine, Massachusetts General Hospital, Boston, MA, United States	When caring for a grieving patient, professional chaplains may assess the patient's spiritual suffering, address questions of meaning and purpose, and identify sources of comfort, love, and strength. In the setting of a pandemic, with heightened precautions and limited visitation by loved ones, all members of the clinical team are called to utilize compassionate listening and communication skills…	chaplaincy; compassion; COVID-19; grief; palliative care; Spirituality	Article; bereavement support; breathing; Christian; coronavirus disease 2019; coughing; grief; hopelessness; human; mental health; narrative; patient care; patient comfort; personal experience; speech; tracheostomy; clergy; empathy; religion; Clergy; Empathy; Grief; Humans; Spirituality						This research received no specific funding/grant from any funding agency in the public, commercial, or not-for-profit sectors. The authors declare no conflicts of interest.										Larkin, P., Collected Poems (1988), Marvell and Faber London Anthony Thwaite, ed; Coogan, M.D., Brettler, M.Z., Newsom, C.A., Perkins, P., (2018) The new Oxford annotated bible with apocrypha: New revised standard version, Ph 4:7, , Oxford University Press New York; Ibid., Ps 69:2–3; Ibid., Ps 13:2,5; Ibid., Heb 12:1	Byrne-Martelli, S.; Division of Palliative Care and Geriatric Medicine, 55 Fruit Street, United States; email: Sbyrne-martelli@mgh.harvard.edu			Elsevier Inc.					8853924		JPSME	32822752	English	J. Pain Symptom Manage.	Article
Orr S., Falk M., Elswick R.K.	57195385099;57204011228;7003976624;	Facing the Inevitable: Preparing Nurses to Deliver End-of-Life Care	2021	Journal of hospice and palliative nursing : JHPN : the official journal of the Hospice and Palliative Nurses Association	23	5		462	468			10.1097/NJH.0000000000000780	https://www.scopus.com/inward/record.uri?eid=2-s2.0-85115449267&doi=10.1097%2fNJH.0000000000000780&partnerID=40&md5=159fba0d8115fc4f9d5df8f92182a3f1		Orr, S.; Falk, M.; Elswick, R.K.	Health care providers have an ethical obligation to reduce suffering during a patient's end of life (EOL), but few receive formal education on EOL care principles. The objective of this project was to determine the feasibility and potential benefits of an education initiative in which the principles of EOL care were taught to senior-level nursing students and practicing nurses. To assess feasibil…		curriculum; human; nurse; nursing education; nursing student; psychology; terminal care; Curriculum; Education, Nursing; Humans; Nurses; Students, Nursing; Terminal Care																				NLM (Medline)					15390705			34162790	English	J Hosp Palliat Nurs	Article
Chen L.	57202607179;	To comfort always	2021	Journal of Palliative Medicine	24	10		1576	1577			10.1089/jpm.2021.0137	https://www.scopus.com/inward/record.uri?eid=2-s2.0-85116410321&doi=10.1089%2fjpm.2021.0137&partnerID=40&md5=96348e07ef90e9e0f674c3c692ba8e43	Nursing Department, The Fifth Affiliated Hospital of Zunyi Medical University, Zhuhai, Guangdong Province, Zhuhai, China	Chen, L., Nursing Department, The Fifth Affiliated Hospital of Zunyi Medical University, Zhuhai, Guangdong Province, Zhuhai, China	[No abstract available]		adult; care behavior; case report; clinical article; coronavirus disease 2019; encouragement; euthanasia; fear of death; helplessness; hopelessness; human; interpersonal communication; male; medical staff; mental stress; middle aged; narrative; Note; pandemic; patient care; patient comfort; patient counseling; patient worry; reward; spiritual care; suicide																	Chen, L.; Nursing Department, No. 1439 Zhufeng Road Doumen District, Guangdong Province, China; email: liuliuchen1991@163.com			Mary Ann Liebert Inc.					10966218		JPAMF	33510187	English	J. Palliative Med.	Note
Hawthorne D.M., Barry C.D.	42761324700;7102545958;	Nurses' use of spiritual practices in caring for self during the pandemic	2021	Holistic Nursing Practice	35	5		242	247		1	10.1097/HNP.0000000000000467	https://www.scopus.com/inward/record.uri?eid=2-s2.0-85114612212&doi=10.1097%2fHNP.0000000000000467&partnerID=40&md5=5bb2d750a3a4dadd6c266c7fda86333e	Christine E. Lynn College of Nursing, Florida Atlantic University, Boca Raton, United States	Hawthorne, D.M., Christine E. Lynn College of Nursing, Florida Atlantic University, Boca Raton, United States; Barry, C.D., Christine E. Lynn College of Nursing, Florida Atlantic University, Boca Raton, United States	Stressful life events often disrupt individuals' assumptive world, challenging their self-identity and altering their lives. Suffering from stressful life events may have a profound negative impact on a person's life. Nurses felt great demands on their spiritual selves even as they responded to the grave situations and caring demands needed to care for the spirits of their patients during the cor…	COVID-19; Self-care; Spirituality; Stress	female; human; nurse; psychology; religion; self care; COVID-19; Female; Humans; Nurses; SARS-CoV-2; Self Care; Spirituality																Coronavirus disease cases in the U.S. 2020, , www.cdc.gov, Centers for Disease Control and Prevention. Accessed November 19, 2020; Glas, G., Anxiety, anxiety disorders, religion and spirituality (2007) South Med J, 100 (6), pp. 621-625; Parkes, CM., Bereavement as a psychosocial transition, processes of adaptation to change (2000) Death, Dying and Bereavement, pp. 325-331. , Dickenson D, Johnson …	Hawthorne, D.M.; Christine E. Lynn College of Nursing, 777 Glades Rd, United States; email: dhawthorne@health.fau.edu			Lippincott Williams and Wilkins					8879311			34407021	English	Holistic Nurs. Pract.	Article
Meyerson J.L., McNamara L.A., Nathan S.N., Skarf L.M.	57209645288;57247362200;57209496805;14037936700;	Complexities of Corona Virus Disease-19: The Role of Palliative Care at a Veterans Affairs Hospital	2021	Journal of Palliative Medicine	24	9		1375	1378		1	10.1089/jpm.2021.0020	https://www.scopus.com/inward/record.uri?eid=2-s2.0-85114300524&doi=10.1089%2fjpm.2021.0020&partnerID=40&md5=47817b8f924937c11efb72f11e29399d	Department of Medicine, Section of Geriatrics and Palliative Care, Veterans Affairs Boston Healthcare System, West Roxbury, MA, United States; Department of Medicine, Harvard Medical School, Boston, MA, United States; Department of Medicine, Boston University School of Medicine, Boston, MA, United States	Meyerson, J.L., Department of Medicine, Section of Geriatrics and Palliative Care, Veterans Affairs Boston Healthcare System, West Roxbury, MA, United States, Department of Medicine, Harvard Medical School, Boston, MA, United States, Department of Medicine, Boston University School of Medicine, Boston, MA, United States; McNamara, L.A., Department of Medicine, Section of Geriatrics and Palliative…	The Corona Virus Disease-19 (COVID-19) pandemic accentuated the need for delivery of quality palliative care. We share the experience of our acute care hospital palliative care team in caring for veteran patients who died from COVID-19 and provide recommendations for palliative care teams caring for older adult populations. We conducted a retrospective chart review on 33 patients to gather charac…	COVID; end of life; palliative care; veteran	aged; Article; care behavior; clinical article; comorbidity; consultation; coronavirus disease 2019; depression; experience; female; health care delivery; health care need; human; male; palliative therapy; pandemic; posttraumatic stress disorder; public hospital; retrospective study; very elderly; veterans health service; vulnerable population; palliative therapy; public hospital; United States; …																Mills, JP, Kaye, KS, Mody, L, COVID-19 in older adults: Clinical, psychosocial, and public health considerations (2020) JCI Insight, 5, p. e139292; Fadul, N, Elsayem, AF, Bruera, E, Integration of palliative care into COVID-19 pandemic planning (2021) BMJ Support Palliat Care, 11, pp. 40-44; Etkind, SN, Bone, AE, Lovell, N, The role and response of palliative care and hospice services in epidemic…	Meyerson, J.L.; Department of Medicine, United States; email: jordana.meyerson@va.gov			Mary Ann Liebert Inc.					10966218		JPAMF	33956526	English	J. Palliative Med.	Article
Hirakawa Y., Saif-Ur-Rahman K.M., Aita K., Nishikawa M., Arai H., Miura H.	8518252500;55990659300;14022445800;37087531600;57203323378;7401880738;	Implementation of advance care planning amid the COVID-19 crisis: A narrative review and synthesis	2021	Geriatrics and Gerontology International	21	9		779	787		3	10.1111/ggi.14237	https://www.scopus.com/inward/record.uri?eid=2-s2.0-85111364118&doi=10.1111%2fggi.14237&partnerID=40&md5=8651a63ef3c9d591ddaa74366e1cbcc4	Department of Public Health and Health Systems, Graduate School of Medicine, Nagoya University, Nagoya, Japan; Health Systems and Population Studies Division, ICDDRB, Dhaka, Bangladesh; University of Tokyo Graduate School of Humanities and Sociology, Tokyo, Japan; National Center for Geriatrics and Gerontology, Obu, Japan	Hirakawa, Y., Department of Public Health and Health Systems, Graduate School of Medicine, Nagoya University, Nagoya, Japan; Saif-Ur-Rahman, K.M., Department of Public Health and Health Systems, Graduate School of Medicine, Nagoya University, Nagoya, Japan, Health Systems and Population Studies Division, ICDDRB, Dhaka, Bangladesh; Aita, K., University of Tokyo Graduate School of Humanities and So…	Advance care planning is considered an important issue in end-of-life care for older adults. The ongoing COVID-19 pandemic has interrupted the healthcare system and end-of-life care tremendously. This review aimed to explore available articles on advance care planning amid the pandemic and analyze qualitatively. PubMed and Google Scholar were searched on February 2021 using the relevant keywords.…	ACP; advance care planning; coronavirus disease; COVID-19; end-of-life care	advance care planning; community care; coronavirus disease 2019; emergency care; human; legal aspect; long term care; medical information; online system; palliative therapy; pandemic; qualitative analysis; Review; aged; pandemic; Advance Care Planning; Aged; COVID-19; Humans; Palliative Care; Pandemics; SARS-CoV-2						Authors are grateful to the authors of the primary articles included in this review. There was no funding for this research.										Hu, Y., Sun, J., Dai, Z., Prevalence and severity of corona virus disease 2019 (COVID-19): a systematic review and meta-analysis (2020) J Clin Virol, 127. , https://doi.org/10.1016/j.jcv.2020.104371; Yanez, N.D., Weiss, N.S., Romand, J.A., COVID-19 mortality risk for older men and women (2020) BMC Public Health, 20, p. 1742. , https://doi.org/10.1186/s12889-020-09826-8; Sinclair, C., Nolte, L., W…	Hirakawa, Y.; Department of Public Health and Health Systems, Japan; email: y.hirakawa@med.nagoya-u.ac.jp			John Wiley and Sons Inc					14441586			34318579	English	Geriatr. Gerontol. Int.	Review
Stewart D.E., Viens P., Muralidharan O., Kastanias P., Dembo J., Riazantseva E.	7403642924;57286280500;57286280600;14068739400;55609018300;37050317200;	E-Survey of stressors and protective factors in practicing medical assistance in dying	2021	Journal of Palliative Medicine	24	10		1489	1496		4	10.1089/jpm.2020.0664	https://www.scopus.com/inward/record.uri?eid=2-s2.0-85109361710&doi=10.1089%2fjpm.2020.0664&partnerID=40&md5=3881983ca7a7f7195a15e0067f6e9a1f	Psychiatry, Family and Community Medicine, Centre for Mental Health and the Toronto General Hospital Research Institute, University of Toronto, Toronto, ON, Canada; Centre Integre Universitaire de Sante et de Services Sociaux de la Capitale-Nationale, Québec, Canada; University of Toronto, Toronto, ON, Canada; University Health Network, Lawrence Bloomberg Faculty of Nursing, University of Toronto…	Stewart, D.E., Psychiatry, Family and Community Medicine, Centre for Mental Health and the Toronto General Hospital Research Institute, University of Toronto, Toronto, ON, Canada; Viens, P., Centre Integre Universitaire de Sante et de Services Sociaux de la Capitale-Nationale, Québec, Canada; Muralidharan, O., University of Toronto, Toronto, ON, Canada; Kastanias, P., University Health Network, L…	Objective: To better identify, quantify, and understand the current stressors and protective factors reported by Canadian medical assistance in dying (MAiD) assessors and providers to inform policy, education, and supports. Methods: E-survey of MAiD stressors (n = 33) and protective factors (n = 27); resilience measurement and comments relating to practice involving physicians and nurse practitio…	assisted death; protective factors; psychological resilience; psychological stressors; resilience	adult; dying; eligibility criteria; family conflict; female; health care policy; health care survey; human; job satisfaction; job stress; major clinical study; male; medical assistant; medical care; medical education; mental patient; middle aged; minor (person); nurse practitioner; patient attitude; patient autonomy; physician; psychological resilience; psychological resilience scale; Review; wor…																An Act to amend the Criminal Code and to make related amendments to other Acts (medical assistance in dying), , https://www.parl.ca/DocumentViewer/en/42-1/bill/C-14/royal-assent, (Last accessed August 19, 2020); (2020) Large Majority (86%) of Canadians Support Supreme Court of Canada Decision about Medical Assistance in Dying, , https://www.ipsos.com/sites/default/files/ct/news/documents/2020-02/…	Stewart, D.E.; Centre for Mental Health, 200 Elizabeth Street, 7EN229, Canada; email: donna.stewart@uhn.ca			Mary Ann Liebert Inc.					10966218		JPAMF	33601999	English	J. Palliative Med.	Review
Inglehart R.C., Nash R., Hassan Q.N., Schwartzbaum J.	57508166800;56104024300;57205020332;7004348822;	Attitudes Toward Euthanasia: A Longitudinal Analysis of the Role of Economic, Cultural, and Health-Related Factors	2021	Journal of Pain and Symptom Management	62	3		559	569		3	10.1016/j.jpainsymman.2021.01.009	https://www.scopus.com/inward/record.uri?eid=2-s2.0-85102049414&doi=10.1016%2fj.jpainsymman.2021.01.009&partnerID=40&md5=0845722d931a08e0fb9d78757867789d	The Ohio State University College of Medicine MSTP, Columbus, OH, United States; The Ohio State University College of Public Health, Columbus, OH, United States; The Ohio State University Center for Bioethics, Columbus, OH, United States; The Ohio State University College of Medicine Division of Biomedical Education and Anatomy, Columbus, OH, United States; The Ohio State University College of Me…	Inglehart, R.C., The Ohio State University College of Medicine MSTP, Columbus, OH, United States, The Ohio State University College of Public Health, Columbus, OH, United States; Nash, R., The Ohio State University Center for Bioethics, Columbus, OH, United States, The Ohio State University College of Medicine Division of Biomedical Education and Anatomy, Columbus, OH, United States; Hassan, Q.N.…	Context: It is crucial that physicians understand differing attitudes toward euthanasia and which factors to consider when discussing end-of-life decisions with patients and families from diverse backgrounds. Objectives: To investigate how attitudes toward euthanasia differ among countries, how they change, and how economic, religious, and health-related factors affect these attitudes. Methods: W…	attitudes; cross-cultural communication; cultural differences; diversity; Euthanasia; physicians	adult; Article; Asia; Australia; chronic disease; coronavirus disease 2019; cultural diversity; cultural factor; economic aspect; Europe; euthanasia; family decision making; female; gross national product; health care system; health survey; high income country; human; Jordan; life expectancy; longitudinal study; low income country; major clinical study; male; Netherlands; pandemic; patient attitu…																Zalta, E.N., (2019) Voluntary euthanasia, , https://plato.stanford.edu/entries/euthanasia-voluntary/, Stanford Encyclopedia of Philosophy Revision January 18 Accessed June 14, 2019; Stolz, E., Burkert, N., Großschädl, F., Determinants of public attitudes towards euthanasia in adults and physician-assisted death in neonates in Austria: a national survey (2015) PloS One, 10. , 0.1371/journal.pone.0…	Inglehart, R.C.; The Ohio State University College of Public Health, 250 Cunz Hall, 1841 Neil Ave, United States; email: inglehart.1@buckeyemail.osu.edu			Elsevier Inc.					8853924		JPSME	33493587	English	J. Pain Symptom Manage.	Article
Bollig G., Bauer E.H.	14420686600;57214125286;	Last aid courses as measure for public palliative care education for adults and children—a narrative review	2021	Annals of Palliative Medicine	10	7		8242	8253		3	10.21037/apm-21-762	https://www.scopus.com/inward/record.uri?eid=2-s2.0-85111392271&doi=10.21037%2fapm-21-762&partnerID=40&md5=1aa11c32c50e1f8e33d3fb616a8e54ec	Medical Research Unit, Institute of Regional Health Research, University of Southern Denmark, Odense, Denmark; Palliative Care Team, Medical Department Sønderborg/Tønder, South Jutland Hospital, Sønderborg, Denmark; Last Aid International, Schleswig, Germany	Bollig, G., Medical Research Unit, Institute of Regional Health Research, University of Southern Denmark, Odense, Denmark, Palliative Care Team, Medical Department Sønderborg/Tønder, South Jutland Hospital, Sønderborg, Denmark, Last Aid International, Schleswig, Germany; Bauer, E.H., Medical Research Unit, Institute of Regional Health Research, University of Southern Denmark, Odense, Denmark	Objective: To provide a narrative overview of the current knowledge on Last Aid Courses (LAC) and experiences from the implementation process in different countries. Background: Major challenges for public health palliative care include supporting all people who wish to die at home and educating the public about death, dying and palliative care. LAC commenced in 2015 in order to educate and empow…	Compassionate communities; End-of-life care; Last Aid Courses (LAC); Palliative care; Public palliative care education (PPCE)	adult; child; human; palliative therapy; pandemic; terminal care; Adult; Child; COVID-19; Humans; Palliative Care; Pandemics; SARS-CoV-2; Terminal Care																Gomes, B, Higginson, IJ, Calanzani, N, Preferences for place of death if faced with advanced cancer: a population survey in England, Flanders, Germany, Italy, the Netherlands, Portugal and Spain (2012) Ann Oncol, 23, pp. 2006-2015; Clegg, A, Young, J, Iliffe, S, Frailty in elderly people (2013) Lancet, 381, pp. 752-762; Etkind, SN, Bone, AE, Gomes, B, How many people will need palliative care in …	Bollig, G.; Medical Research Unit, Denmark; email: georg.bollig@rsyd.dk			AME Publishing Company					22245820			34353105	English	Ann. Palliat. Med.	Article
Jones-Bonofiglio K., Nortje N., Webster L., Garros D.	57191377649;6504669427;56239664900;6505781148;	A practical approach to hospital visitation during a pandemic: Responding with compassion to unjustified restrictions	2021	American Journal of Critical Care	30	4		302	311		9	10.4037/ajcc2021611	https://www.scopus.com/inward/record.uri?eid=2-s2.0-85110272524&doi=10.4037%2fajcc2021611&partnerID=40&md5=43ea1f43f116ab7b1267f50a5098db70	School of Nursing, Centre for Health Care Ethics, Lakehead University, Thunder Bay, ON, Canada; Section of Integrated Ethics in Cancer Care, The University of Texas, MD Anderson Cancer Center, Houston, United States; Centre for Health Care Ethics, Lakehead University, Thunder Bay, ON, Canada; Department of Dietetics and Nutrition, University of the Western Cape, Bellville, South Africa; Virginia …	Jones-Bonofiglio, K., School of Nursing, Centre for Health Care Ethics, Lakehead University, Thunder Bay, ON, Canada; Nortje, N., Section of Integrated Ethics in Cancer Care, The University of Texas, MD Anderson Cancer Center, Houston, United States, Centre for Health Care Ethics, Lakehead University, Thunder Bay, ON, Canada, Department of Dietetics and Nutrition, University of the Western Cape, …	During the COVID-19 pandemic, evidence-based resources have been sought to support decision-making and strategically inform hospitals’ policies, procedures, and practices. While greatly emphasizing pro-tection, most guiding documents have neglected to support and protect the psychosocial needs of frontline health care workers and patients and their families during provision of palliative and end-…		empathy; human; human relation; organizational policy; pandemic; patient visitor; virology; virus pneumonia; COVID-19; Empathy; Humans; Organizational Policy; Pandemics; Pneumonia, Viral; Professional-Family Relations; SARS-CoV-2; Visitors to Patients						We are grateful to Wendy Austin, Doug Diekema, David Ferris, Dana Nelson-Peterson, and Amy Ninetto for their contributions. We dedicate this work to all who have lost their lives to COVID-19 and their families, for teaching us ways that we can do better.										Curley, MAQ, Broden, EG, Meyer, EC., Alone, the hardest part (2020) Intensive Care Med, 46 (10), pp. 1974-1976; Booth, R, Pidd, H., UK hospitals tightening restrictions on vis-its—even to dying patients The Guardian, , https://www.theguardian.com/world/2020/mar/30/uk-hospitals-tightening-restrictions-on-visits-even-to-dying-patients-coronavirus, March 30, 2020. Accessed May 15, 2020; von Stackelb…	Jones-Bonofiglio, K.; Lakehead University, 955 Oliver Rd, Canada; email: Kristen.Jones@lakeheadu.ca			American Association of Critical-Care Nurses					10623264			33870412	English	Am. J. Crit. Care	Article
Haire E., Brown H., Wiggins N.	57220934337;57220929450;57198067846;	“Compassion Outside of the Box”: The Role of Allied Healthcare Professionals in Providing a Companion Service for Patients at the End of Life During the COVID-19 Pandemic	2021	Journal of Pain and Symptom Management	62	1		141	148.e2		1	10.1016/j.jpainsymman.2020.11.027	https://www.scopus.com/inward/record.uri?eid=2-s2.0-85097893310&doi=10.1016%2fj.jpainsymman.2020.11.027&partnerID=40&md5=879f74d5199cd8b73b72c32e8d0e822e	Great Western Hospital NHS Foundation TrustSwindon, United Kingdom	Haire, E., Great Western Hospital NHS Foundation TrustSwindon, United Kingdom; Brown, H., Great Western Hospital NHS Foundation TrustSwindon, United Kingdom; Wiggins, N., Great Western Hospital NHS Foundation TrustSwindon, United Kingdom	Context: In response to the COVID-19 pandemic, NHS England prohibited people visiting acute hospital trusts. An end-of-life companion scheme was introduced to support the delivery of care for seriously unwell and dying patients during this time. Objectives: This study aims to capture the companions’ experience and activities, including qualitative feedback, as well as outline recommendations for …	allied healthcare professionals; care of the dying; companions; COVID-19; end-of-life care; holistic care	anxiety; Article; coronavirus disease 2019; dying; female; holistic care; human; interpersonal communication; major clinical study; male; medical literature; multidisciplinary team; nurse specialist; occupational therapist; outpatient; palliative therapy; pandemic; paramedical personnel; physiotherapy; qualitative research; questionnaire; religion; symptom; terminal care; trust; work experience; …						The authors are very grateful to Diane Turner (Clinical Specialist Physiotherapist) who was central to the conception of this companion service and provided a great support to all AHPs who participated.										Palfrey, H., Armour, K., Grubb, R., How should compassion be conceived and enacted in end of life care? A patient perspective (2016) BMJ Support Palliat Care, 6, p. 401; National Consensus Project for quality palliative care: clinical Practice Guidelines for quality palliative care, 4th edition http://www.nationalcoalitionhpc.org/ncp/, [Online] 2020. Available from (Accessed 14 August 2020); Bren…	Haire, E.; Postgraduate Medical Education Department, Marlborough road, United Kingdom; email: ellen.haire@nhs.net			Elsevier Inc.					8853924		JPSME	33271314	English	J. Pain Symptom Manage.	Article
Abbott J., Ferraro K., Johnson D., Statland B., Massone J., Fowler C., Budai P., Cantrill S.V.	7201623399;57217073610;55574227086;54909124000;57217296399;57221468665;57221481510;7003937180;	Colorado Palliative Care and Hospice Crisis Standards: Moving Beyond Critical Care Planning	2021	Journal of Pain and Symptom Management	61	6		1287	1296			10.1016/j.jpainsymman.2020.12.009	https://www.scopus.com/inward/record.uri?eid=2-s2.0-85099246572&doi=10.1016%2fj.jpainsymman.2020.12.009&partnerID=40&md5=90034878434a752c3717914a5e71d3cc	Center for Bioethics and Humanities, University of Colorado, Anschutz Medical Campus, Aurora, CO, United States; Palliative Medicine Physician, Denver Health & Hospital Authority, Denver, CO, United States; Hospitalist and Co Chair Ethics Committee, Denver Health and Hospital Authority, Denver, CO, United States; Medical Director, Palliative Care and Hospice, TRU Community Care, Lafayette, CO, Un…	Abbott, J., Center for Bioethics and Humanities, University of Colorado, Anschutz Medical Campus, Aurora, CO, United States; Ferraro, K., Palliative Medicine Physician, Denver Health & Hospital Authority, Denver, CO, United States; Johnson, D., Center for Bioethics and Humanities, University of Colorado, Anschutz Medical Campus, Aurora, CO, United States; Statland, B., Hospitalist and Co Chair Et…	Palliative care (PC) and hospice services have experienced shortages before 2020, and during the initial phases of the current pandemic, more critical gaps are expected with future surges, much as scarcity in intensive care unit services may recur during the COVID-19 pandemic. Although ethical allocation of ventilators and intensive care unit care is the subject of important discussions during th…	COVID-19; crisis standards; hospice; Palliative Care; pandemic planning	advance care planning; Article; clinical competence; clinical education; Colorado; communication skill; community care; coronavirus disease 2019; equipment and supplies utilization; health care access; health care delivery; health care facility; health care personnel; health care planning; health service; hospice; hospice care; hospital bed utilization; human; intensive care; medical resource sho…																Kamal, A.H., Bull, J.H., Swetz, K.M., Wolf, S.P., Shanafelt, T.D., Myers, E.R., Future of the palliative care workforce: Preview to an Impending crisis (2017) Am J Med, 130, pp. 113-114; Bowman, B.A., Back, A.L., Esch, A.E., Marshall, N., Crisis symptom management and patient communication protocols are important tools for all clinicians responding to COVID-19 (2020) J Pain Symptom Manage, 60, pp…	Abbott, J.4900 Thunderbird Drive, #514, United States; email: jabbott49@gmail.com			Elsevier Inc.					8853924		JPSME	33348027	English	J. Pain Symptom Manage.	Article
Falcó-Pegueroles A., Zuriguel-Pérez E., Via-Clavero G., Bosch-Alcaraz A., Bonetti L.	35114766900;57094205600;35325695200;56162475000;12777150100;	Ethical conflict during COVID-19 pandemic: the case of Spanish and Italian intensive care units	2021	International Nursing Review	68	2		181	188		24	10.1111/inr.12645	https://www.scopus.com/inward/record.uri?eid=2-s2.0-85097313316&doi=10.1111%2finr.12645&partnerID=40&md5=3ab07c25ea56cba335a96fad10388efc	School of Nursing, Faculty of Medicine and Health Sciences. Quantitative Psychology Research Group (SGR 269), University of Barcelona, Barcelona, Spain; Head of Multidisciplinary Nursing Research Group, Hospital Vall d’Hebron, Barcelona, Spain; Critical Care Unit, Hospital Universitari de Bellvitge, Nursing Research Group (GRIN-IDIBELL), Barcelona, Spain; Pediatric Critical Care Unit, Sant Joan d…	Falcó-Pegueroles, A., School of Nursing, Faculty of Medicine and Health Sciences. Quantitative Psychology Research Group (SGR 269), University of Barcelona, Barcelona, Spain; Zuriguel-Pérez, E., Head of Multidisciplinary Nursing Research Group, Hospital Vall d’Hebron, Barcelona, Spain; Via-Clavero, G., Critical Care Unit, Hospital Universitari de Bellvitge, Nursing Research Group (GRIN-IDIBELL), …	Aim: To identify factors underlying ethical conflict occurring during the current COVID-19 pandemic in the critical care setting. Background: During the first wave of the COVID-19 outbreak, Spanish and Italian intensive care units were overwhelmed by the demand for admissions. This fact revealed a crucial problem of shortage of health resources and rendered that decision-making was highly complex…	COVID-19; critical care nursing; decision-making; Ethical conflict; ethics responsibilities; pandemic Nursing ethics; Nurses	decision making; ethics; human; institutional ethics; intensive care unit; Italy; pandemic; Spain; terminal care; virology; virus pneumonia; COVID-19; Decision Making; Ethics, Institutional; Humans; Intensive Care Units; Italy; Pandemics; Pneumonia, Viral; SARS-CoV-2; Spain; Terminal Care																Alharbi, J., Jackson, D., Usher, K., The potential for COVID-19 to contribute to compassion fatigue in critical care nurses (2020) Journal of Clinical Nursing, 29, pp. 2762-2764; Asgari, S., Shafipour, V., Taragui, Z., Yazdani-Charati, J., Relationship between moral distress and ethical climate with job satisfaction in nurses (2019) Nursing Ethics, 26 (2), pp. 346-356; Azoulay, E., Prevalence and…	Falcó-Pegueroles, A.; School of Nursing, Spain; email: annafalco@ub.edu			Blackwell Publishing Ltd					208132		INNRA	33615479	English	Int. Nurs. Rev.	Article
Valera L., Carrasco M.A., Castro R.	56533777800;8747261200;23988539700;	Fallacy of the last bed dilemma	2021	Journal of Medical Ethics	48	11		915	921		4	10.1136/medethics-2021-107333	https://www.scopus.com/inward/record.uri?eid=2-s2.0-85107305397&doi=10.1136%2fmedethics-2021-107333&partnerID=40&md5=a14a4d2a7b125786269af40f1b6aaa24	Bioethics Centre, Pontificia Universidad Catolica de Chile, Santiago, Chile; Bioethics Centre, Department of Philosophy, Pontificia Universidad Catolica de Chile, Santiago, Chile; Department of Intensive Care Medicine, School of Medicine, Pontificia Universidad Catolica de Chile, Santiago, Chile	Valera, L., Bioethics Centre, Pontificia Universidad Catolica de Chile, Santiago, Chile; Carrasco, M.A., Bioethics Centre, Department of Philosophy, Pontificia Universidad Catolica de Chile, Santiago, Chile; Castro, R., Department of Intensive Care Medicine, School of Medicine, Pontificia Universidad Catolica de Chile, Santiago, Chile	The COVID-19 pandemic highlights the relevance of adequate decision making at both public health and healthcare levels. A bioethical response to the demand for medical care, supplies and access to critical care is needed. Ethically sound strategies are required for the allocation of increasingly scarce resources, such as rationing critical care beds. In this regard, it is worth mentioning the so-…	allocation of health care resources; COVID-19; end of life care; moral and religious aspects; resource allocation	health care delivery; health care organization; human; intensive care; morality; pandemic; resource allocation; COVID-19; Critical Care; Delivery of Health Care; Health Care Rationing; Humans; Morals; Pandemics; Resource Allocation																Lowe, A., Hewlett, A., Schonfeld, T., How should clinicians respond to international public health emergencies (2020) AMA J Ethics, 22 (1), pp. E16-E21; Rosenbaum, L., Facing COVID-19 in Italy -Ethics, Logistics, and Therapeutics on the Epidemic's Front Line (2020) NEJM, 32187459; Mounk, Y., (2020) The extraordinary decisions facing Italian doctors, , https://www.theatlantic.com/ideas/archive/202…	Valera, L.; Bioethics Centre, Chile; email: luvalera@uc.cl			BMJ Publishing Group					3066800		JMETD	34059521	English	J. Med. Ethics	Article
Apoeso O., Kuwata C., Goldhirsch S.L., Piracha N., Reyes-Arnaldy A., De Leon J., Chai E.	6507305956;57195061350;6507141630;57222711720;57222713693;57222715085;24447909000;	Creating a Colocation Unit for End-of-Life Care during a Pandemic	2021	Journal of Palliative Medicine	24	4		574	579		3	10.1089/jpm.2020.0502	https://www.scopus.com/inward/record.uri?eid=2-s2.0-85103785854&doi=10.1089%2fjpm.2020.0502&partnerID=40&md5=250bd8f883dc892429892c9a8c493c66	The Brookdale Department of Geriatrics and Palliative Medicine, Icahn School of Medicine at Mount Sinai, New York, NY, United States	Apoeso, O., The Brookdale Department of Geriatrics and Palliative Medicine, Icahn School of Medicine at Mount Sinai, New York, NY, United States; Kuwata, C., The Brookdale Department of Geriatrics and Palliative Medicine, Icahn School of Medicine at Mount Sinai, New York, NY, United States; Goldhirsch, S.L., The Brookdale Department of Geriatrics and Palliative Medicine, Icahn School of Medicine …	Background: Palliative care seeks to support the physical, psycho-social and spiritual needs of patients and families who are facing life threatening diseases. Advantages of establishing a palliative care unit, or alternatively co-locating patients, include promoting optimal physical and psychological symptom management; increased family satisfaction; and facilitating resource allocation. Objecti…	colocation of patients in a pandemic; end-of-life care in a pandemic; palliative care unit in a pandemic	adult; aged; Article; coronavirus disease 2019; female; health care facility; hospital admission; human; intensive care unit; major clinical study; male; mortality; palliative therapy; pandemic; terminal care; tertiary health care; hospital subdivisions and components; organization and management; palliative therapy; pandemic; COVID-19; Hospital Units; Humans; Palliative Care; Pandemics; Terminal…																Morrison, RS, Penrod, JD, Cassel, JB, Cost savings associated with US hospital palliative care consultation programs palliative care leadership centers (2008) Arch Intern Med, 168, pp. 1783-1790; Eti, S, O'Mahony, J, McHugh, M, Outcomes of the acute palliative care unit in an academic medical center (2014) Am J Hosp Palliat Med, 31, pp. 380-384; Guan, WJ, Ni, ZY, Hu, Y, Clinical characteristics o…	Apoeso, O.; The Brookdale Department of Geriatrics and Palliative Medicine, United States; email: olusegun.apoeso@mssm.edu			Mary Ann Liebert Inc.					10966218		JPAMF	32936044	English	J. Palliative Med.	Article
Rosa W.E., Dahlin C., Battista V., Finlayson C.S., Wisniewski R.E., Greer K., Ferrell B.R.	56194379200;7003994163;6603356948;56496559500;56349269600;57219731167;56218892900;	Primary Palliative Care Clinical Implications: Oncology Nursing During the COVID-19 Pandemic	2021	Clinical journal of oncology nursing	25	2		119	125		9	10.1188/21.CJON.119-125	https://www.scopus.com/inward/record.uri?eid=2-s2.0-85103306055&doi=10.1188%2f21.CJON.119-125&partnerID=40&md5=531daf4633ca6ab7bb17e09cebb6706d	Memorial Sloan Kettering Cancer Center; North Shore Medical Center; Children's Hospital of Philadelphia; City of Hope	Rosa, W.E., Memorial Sloan Kettering Cancer Center; Dahlin, C., North Shore Medical Center; Battista, V., Children's Hospital of Philadelphia; Finlayson, C.S., Memorial Sloan Kettering Cancer Center; Wisniewski, R.E., Memorial Sloan Kettering Cancer Center; Greer, K., City of Hope; Ferrell, B.R., City of Hope	The COVID-19 pandemic continues to affect the health and well-being of individuals and communities worldwide. Patients with cancer are particularly vulnerable to experiencing serious health-related suffering from COVID-19. This requires oncology nurses in inpatient and clinic settings to ensure the delivery of primary palliative care while considering the far-reaching implications of this public …	COVID-19; end-of-life care; pandemic; primary palliative care; quality of life	complication; epidemiology; human; isolation and purification; neoplasm; nursing; oncology nursing; organization and management; palliative therapy; pandemic; virology; COVID-19; Humans; Neoplasms; Oncology Nursing; Palliative Care; Pandemics; SARS-CoV-2					National Cancer Institute, NCI: P30CA008748, T32CA009461															NLM (Medline)					1538067X			33739351	English	Clin J Oncol Nurs	Article
Biller-Andorno N., Ferrario A., Joebges S., Krones T., Massini F., Barth P., Arampatzis G., Krauthammer M.	6603704771;36944038400;57201293659;35617754500;57221564870;57221562193;57205442184;24765892500;	AI support for ethical decision-making around resuscitation: Proceed with care	2021	Journal of Medical Ethics	48	3		175	183		8	10.1136/medethics-2020-106786	https://www.scopus.com/inward/record.uri?eid=2-s2.0-85102248857&doi=10.1136%2fmedethics-2020-106786&partnerID=40&md5=69d464b68d9bec1267fec41500249e96	Institute of Biomedical Ethics and History of Medicine, Universität Zürich, Zurich, 8006, Switzerland; Collegium Helveticum, Zurich, Switzerland; Department of Management Technology, and Economics, Eidgenössische Technische Hochschule Zürich, Zurich, Switzerland; Clinical Ethics, Universitätsspital Zürich, Zurich, Switzerland; Computational Science and Engineering Laboratory, Eidgenössische Techn…	Biller-Andorno, N., Institute of Biomedical Ethics and History of Medicine, Universität Zürich, Zurich, 8006, Switzerland, Collegium Helveticum, Zurich, Switzerland; Ferrario, A., Department of Management Technology, and Economics, Eidgenössische Technische Hochschule Zürich, Zurich, Switzerland; Joebges, S., Institute of Biomedical Ethics and History of Medicine, Universität Zürich, Zurich, 8006…	Artificial intelligence (AI) systems are increasingly being used in healthcare, thanks to the high level of performance that these systems have proven to deliver. So far, clinical applications have focused on diagnosis and on prediction of outcomes. It is less clear in what way AI can or should support complex clinical decisions that crucially depend on patient preferences. In this paper, we focu…	artificial intelligence; clinical ethics; decision-making; emergency medicine; end-of-life; patient perspective	artificial intelligence; human; pandemic; resuscitation; Artificial Intelligence; COVID-19; Humans; Pandemics; Resuscitation Orders; SARS-CoV-2																Esteva, A., Robicquet, A., Ramsundar, B., A guide to deep learning in healthcare (2019) Nat Med, 251, pp. 24-29. , http://www.ncbi.nlm.nih.gov/pubmed/30617335; Goodfellow, I., Bengio, Y., Courville, A., (2016) Deep learning. MIT Press; Gianfrancesco, M.A., Tamang, S., Yazdany, J., Potential biases in machine learning algorithms using electronic health record data (2018) JAMA Intern Med, 17811, pp…	Biller-Andorno, N.; Institute of Biomedical Ethics and History of Medicine, Switzerland; email: biller-andorno@ibme.uzh.ch			BMJ Publishing Group					3066800		JMETD	33687916	English	J. Med. Ethics	Article
Tanzi S., Buonaccorso L.	57192343722;35763642200;	Enhancing Patient Dignity: Opportunities Addressed by a Specialized Palliative Care Unit during the Coronavirus Pandemic	2021	Journal of Palliative Medicine	24	3		324	326		1	10.1089/jpm.2020.0661	https://www.scopus.com/inward/record.uri?eid=2-s2.0-85102147469&doi=10.1089%2fjpm.2020.0661&partnerID=40&md5=25fd6813cf9db5aef1ca0ed1e8772c73	Palliative Care Unit, Azienda USL-IRCSS Reggio Emilia, Viale Risorgimento 50, Reggio Emilia, 42125, Italy; Clinical and Experimental Medicine PhD Program, University of Modena and Reggio Emilia, Modena, Italy; Psycho-Oncology Unit, Azienda USL-IRCSS Reggio Emilia, Reggio Emilia, Italy	Tanzi, S., Palliative Care Unit, Azienda USL-IRCSS Reggio Emilia, Viale Risorgimento 50, Reggio Emilia, 42125, Italy, Clinical and Experimental Medicine PhD Program, University of Modena and Reggio Emilia, Modena, Italy; Buonaccorso, L., Psycho-Oncology Unit, Azienda USL-IRCSS Reggio Emilia, Reggio Emilia, Italy	[No abstract available]		assault; bereavement; bereavement support; Buddhist; Christian; clinical practice; community; compassionate use; Coronavirinae; coronavirus disease 2019; grief; health care personnel; human; human dignity; Letter; medical education; nonverbal communication; palliative therapy; pandemic; patient comfort; psychosocial care; psychotherapist; ritual; self concept; social isolation; spiritual care; sy…																Chochinov, HM, Bolton, J, Sareen, J., Death, dying and dignity in the time of the COVID-19 Pandemic (2020) J Palliative Med, , https://doi.org/10.1089/jpm.2020.0406; Chochinov, HM, Dignity-conserving care-A new model for palliative care: Helping the patient feel valued (2002) JAMA, 287, pp. 2253-2260; Chochinov, HM, Dignity and the essence of medicine: The A, B, C, and D of dignity conserving car…	Tanzi, S.; Palliative Care Unit, Viale Risorgimento 50, Italy; email: silvia.tanzi@ausl.re.it			Mary Ann Liebert Inc.					10966218		JPAMF	33650916	English	J. Palliative Med.	Letter
Holland D.E., Vanderboom C.E., Dose A.M., Moore D., Robinson K.V., Wild E., Stiles C., Ingram C., Mandrekar J., Borah B., Taylor E., Griffin J.M.	7202290154;55316863500;6603926381;57200654495;57221912594;57194463517;57221915217;7103058192;7801482469;24469845900;57221759425;7403422764;	Death and Grieving for Family Caregivers of Loved Ones with Life-Limiting Illnesses in the Era of COVID-19: Considerations for Case Managers	2021	Professional Case Management	26	2		53	61		7	10.1097/NCM.0000000000000485	https://www.scopus.com/inward/record.uri?eid=2-s2.0-85100529909&doi=10.1097%2fNCM.0000000000000485&partnerID=40&md5=cccec26e22c7ec88e10b24fd1650e418	Mayo Clinic, 200 1st Street SW, Rochester, MN 55905, United States; University of Minnesota, School of Nursing, United States; Black Nurses Rock-Twin Cities Chapter; Technology-enhanced Transitional Palliative Care for Family Caregivers in Rural Settings Study	Holland, D.E., Mayo Clinic, 200 1st Street SW, Rochester, MN 55905, United States; Vanderboom, C.E., Mayo Clinic, 200 1st Street SW, Rochester, MN 55905, United States; Dose, A.M., Mayo Clinic, 200 1st Street SW, Rochester, MN 55905, United States; Moore, D., University of Minnesota, School of Nursing, United States; Robinson, K.V., Black Nurses Rock-Twin Cities Chapter; Wild, E., Mayo Clinic, 20…	Purpose: Family caregivers of a loved one with a life-limiting or terminal illness are often overwhelmed by, and underprepared for, their responsibilities. They often need help from family members and friends to provide comprehensive care. When death occurs, funerals and other death-related rituals bring family and communities together to honor the life and mourn the death of a loved one and prov…	case management; COVID-19; death; family caregiving; grief; palliative care	adult; attitude to death; caregiver; case manager; curriculum; education; family; female; grief; health care personnel; health personnel attitude; human; male; middle aged; mortality; nursing education; psychology; terminal care; Adult; Attitude of Health Personnel; Attitude to Death; Caregivers; Case Managers; COVID-19; Curriculum; Education, Nursing, Continuing; Family; Female; Grief; Health Pe…					National Institutes of Health, NIH; National Institute of Nursing Research, NINR: R01NR016433	The study is funded by the National Institutes of Health, National Institute of Nursing Research—NIH-NINR R01NR016433.										(2020) Cleaning Your Home, Everyday Steps and Extra Steps When Someone Is Sick, , https://www.cdc.gov/coronavirus/2019-ncov/prevent-getting-sick/disinfecting-your-home.html, Centers for Disease Control and Prevention; (2020) Funeral Guidance, , https://www.cdc.gov/coronavirus/2019-ncov/daily-life-coping/funeral-guidance.html, Centers for Disease Control and Prevention; Coleman, E.A., Roman, S.P.,…	Griffin, J.M.; Mayo Clinic, 200 1st Street SW, United States; email: griffin.joan@mayo.edu			Lippincott Williams and Wilkins					19328087			33181608	English	Prof. Case Manage.	Article
Siegel A.W.	57221598442;	Can You PACE Yourself? Using PACE in the Clinical Setting, at End of Life and in Grief Work	2021	Journal of Radiology Nursing	40	1		80	87		1	10.1016/j.jradnu.2020.12.002	https://www.scopus.com/inward/record.uri?eid=2-s2.0-85099567705&doi=10.1016%2fj.jradnu.2020.12.002&partnerID=40&md5=095e4022c56a2326086fb687bb3270ba	Spiritual Care Services, University of Maryland Upper Chesapeake Health System, Bel Air, MD, United States	Siegel, A.W., Spiritual Care Services, University of Maryland Upper Chesapeake Health System, Bel Air, MD, United States	In response to coronavirus disease 2019 patient care requirements and clinical staff shortages, radiology nurses are being reassigned to directly or indirectly support hospital patient care in medical/surgical, critical care, and emergency room settings. Through this reassignment, radiology nurses have become witnesses to and/or caregivers for dying patients. Being with and caring for the dying i…	End-of-life; Grief work; PACE; Relationship-based care; Spirituality	adult; attention; care behavior; compassion fatigue; distress syndrome; emotional stress; empathetic distress; empathy; grief; health care; hope; hopelessness; human; human relation; life sustaining treatment; mindfulness; Note; nurse patient relationship; nursing competence; patient care; physiological stress; presence active listening compassion and empathy; priority journal; relationship based…						The author(s) have no relevant disclosures. There was no grant funding or financial support for this manuscript.										Health care and religious beliefs (2020), https://www.albertahealthservices.ca/assets/programs/ps-1026227-health-care-religious-beliefs.pdf, Retrieved from (Accessed 22 August 2020); American Nurses Association Code of Ethics for Nurses (2015), https://nursing.rutgers.edu/wp-content/uploads/2019/06/ANA-Code-of-Ethics-for-Nurses.pdf, Retrieved from (Accessed 3 August 2020); Culturally diverse comm…	Siegel, A.W.; Chaplain and Director, 500 Upper Chesapeake Dr, United States; email: asiegel1@umm.edu			Elsevier Inc.					15460843				English	J. Radiol. Nurs.	Note
Rao A., Kelemen A.	57205643783;57188866081;	Lessons Learned from Caring for Patients with COVID-19 at the End of Life	2021	Journal of Palliative Medicine	24	3		468	471		7	10.1089/jpm.2020.0251	https://www.scopus.com/inward/record.uri?eid=2-s2.0-85099173317&doi=10.1089%2fjpm.2020.0251&partnerID=40&md5=68f7d47e3f4de167de7e071aca16e735	Section of Palliative Care, Department of Medicine, MedStar Washington Hospital Center, 110 Irving Street NW, Room 2A68, Washington, DC 20010, United States; Department of Medicine, Georgetown University Medical Center, Georgetown University, Washington, DC, United States	Rao, A., Section of Palliative Care, Department of Medicine, MedStar Washington Hospital Center, 110 Irving Street NW, Room 2A68, Washington, DC 20010, United States, Department of Medicine, Georgetown University Medical Center, Georgetown University, Washington, DC, United States; Kelemen, A., Section of Palliative Care, Department of Medicine, MedStar Washington Hospital Center, 110 Irving Stre…	Over 140,000 people in the United States have died as a result of infection with COVID-19. These patients have varying death experiences based on their location of death, the availability and utilization of various medical technologies, the amount of strain on the local health care system, the involvement of specialist palliative care (PC) teams, and access to essential medications to alleviate s…	COVID-19; end-of-life care; withdrawal of life-sustaining medical treatments	benzodiazepine derivative; hydromorphone; hypertensive factor; morphine; narcotic analgesic agent; neuromuscular blocking agent; propofol; vasoactive agent; acute kidney failure; adult; aged; Article; assisted circulation; awareness; breathing rate; cardiac surgery intensive care unit; case report; chill; clergy; clinical article; collaborative care team; comfort measures only order; conversation…		hydromorphone, 466-99-9, 71-68-1; morphine, 52-26-6, 57-27-2; propofol, 2078-54-8														www.coronavirus.jhu.edu, Coronavirus Resource Center: (last accessed July 26, 2020); Bhatraju, PK, Ghassemieh, BJ, Nichols, M, Covid-19 in critically ill patients in the Seattle region?Case series (2020) N Engl J Med, 382, pp. 2012-2022; Yang, X, Yu, Y, Xu, J, Clinical course and outcomes of critically ill patients with SARS-CoV-2 pneumonia in Wuhan, China: A single-centered, retrospective, obser…	Rao, A.; Section of Palliative Care, 110 Irving Street NW, Room 2A68, United States; email: anirudh.rao@medstar.net			Mary Ann Liebert Inc.					10966218		JPAMF	32833568	English	J. Palliative Med.	Article
Bernstein C.A., Bhattacharyya S., Adler S., Alpert J.E.	35936479300;57221087376;57221108815;35309142700;	Staff Emotional Support at Montefiore Medical Center During the COVID-19 Pandemic	2021	Joint Commission Journal on Quality and Patient Safety	47	3		185	189		15	10.1016/j.jcjq.2020.11.009	https://www.scopus.com/inward/record.uri?eid=2-s2.0-85098230708&doi=10.1016%2fj.jcjq.2020.11.009&partnerID=40&md5=128f143cdd49258752c4ebf105a50d14		Bernstein, C.A.; Bhattacharyya, S.; Adler, S.; Alpert, J.E.	Context: During the COVID-19 pandemic, frontline workers have experienced high levels of stress and anxiety. Montefiore Medical Center recognized the urgent need for mental health support to mitigate and treat psychological distress among staff. Various mental health support services were implemented. This report provides an overview of the interventions implemented at Montefiore and provides pre…		anxiety; art therapy; Article; breathing exercise; child care; confidentiality; coping behavior; coronavirus disease 2019; depression; distress syndrome; e-mail; emotionality; food availability; grief; health care access; health care availability; health care cost; health care utilization; health insurance; health program; helplessness; hospital personnel; human; medical staff; meditation; mental…																Lai, J., Factors associated with mental health outcomes among health care workers exposed to coronavirus disease 2019 (2020) JAMA Netw Open, 3; Pappa, S., Prevalence of depression, anxiety, and insomnia among healthcare workers during the COVID-19 pandemic: a systematic review and meta-analysis (2020) Brain Behav Immun, 88, pp. 901-907; Wadhera, R.K., Variation in COVID-19 hospitalizations and de…				Joint Commission Resources, Inc.					15537250			33353851	English	Jt. Comm. J. Qual. Patient Saf.	Article
Patel A.B., Kumar S.	57158135200;57220591922;	A sociological study of suicide during COVID-19 in India	2021	Mental Health and Social Inclusion	25	1		76	87		4	10.1108/MHSI-09-2020-0061	https://www.scopus.com/inward/record.uri?eid=2-s2.0-85097430586&doi=10.1108%2fMHSI-09-2020-0061&partnerID=40&md5=fafbb200dbb8a2b0edc0b8df0e0e1333	Alliance School of Law, Alliance University, Bangalore, India	Patel, A.B., Alliance School of Law, Alliance University, Bangalore, India; Kumar, S., Alliance School of Law, Alliance University, Bangalore, India	Purpose: As we know that whole world is facing global pandemic or COVID-19 for past six months including India. It has created many psychosocial problems among the millions of people of the society. Committing suicide is one of them owing to COVID-19, and it is the matter of grave concern for the social psychologists. This study is based on secondary data. The purpose of this paper is to understa…	Content analysis; COVID-19; India; Sociology of suicide																	Abraham, F., Morgan, J.H., (2014) Sociological Thought, , Pan Macmillan; (2020) BEO committed suicide when corona report came positive, , www.amarujala.com/uttar-pradesh/kanpur/beo-committed-suicide-when-corona-report-came-positive, 2 August; (2020) Unemployment rate in India, , https://unemploymentinindia.cmie.com/; Choithani, C., Roshania, R., (2020) Why do We treat internal migrants differentl…	Patel, A.B.; Alliance School of Law, India; email: avanish_patel@yahoo.co.in			Emerald Group Holdings Ltd.					20428308				English	Ment. Health Social Incl.	Article
Sheffler J.L., Joiner T.E., Sachs-Ericsson N.J.	55570796300;57208458188;6602778694;	The Interpersonal and Psychological Impacts of COVID-19 on Risk for Late-Life Suicide	2021	Gerontologist	61	1		23	29		20	10.1093/geront/gnaa103	https://www.scopus.com/inward/record.uri?eid=2-s2.0-85100150657&doi=10.1093%2fgeront%2fgnaa103&partnerID=40&md5=a7f9cb5df929fe256607eb7194e9dbef	Center for Translational Behavioral Science, Florida State University College of Medicine, Tallahassee, United States; Department of Psychology, Florida State University, Tallahassee, United States	Sheffler, J.L., Center for Translational Behavioral Science, Florida State University College of Medicine, Tallahassee, United States; Joiner, T.E., Department of Psychology, Florida State University, Tallahassee, United States; Sachs-Ericsson, N.J., Department of Psychology, Florida State University, Tallahassee, United States	Older adults experience increased risk for suicide compared to the general population, and the circumstances surrounding the Coronavirus Disease 2019 (COVID-19) may potentiate this risk. We discuss how current COVID-19 pandemic-related policies are likely to harm older adults disproportionately. COVID-19 pandemic social distancing policies and ethical guidelines for COVID-19 treatment may exacerb…	Aging; COVID-19; Interpersonal theory of suicide; Mental health; Suicide	aged; drug therapy; human; human relation; pandemic; psychological theory; risk factor; suicidal ideation; suicide; Aged; COVID-19; Humans; Interpersonal Relations; Pandemics; Psychological Theory; Risk Factors; SARS-CoV-2; Suicidal Ideation; Suicide																Armitage, R., Nellums, L. B., The COVID-19 response must be disability inclusive (2020) The Lancet. Public Health, 5 (5), p. e257; Bangasser, D. A., Valentino, R. J., Sex differences in stressrelated psychiatric disorders: Neurobiological perspectives (2014) Frontiers in Neuroendocrinology, 35 (3), pp. 303-319; Bareket-Bojmel, L., Shahar, G., Margalit, M., COVID-19-related economic anxiety is as …	Sheffler, J.L.; Center for Translational Behavioral Science, 2010 Levy Ave Building B, Suite B0266, United States; email: Julia.sheffler@med.fsu.edu			Gerontological Society of America					169013		GRNTA	32959869	English	Gerontologist	Article
Cousins E., de Vries K., Dening K.H.	57210902892;14021326900;36893703900;	Ethical care during COVID-19 for care home residents with dementia	2021	Nursing Ethics	28	1		46	57		17	10.1177/0969733020976194	https://www.scopus.com/inward/record.uri?eid=2-s2.0-85097631581&doi=10.1177%2f0969733020976194&partnerID=40&md5=e9991be8ccb9c7bfe99d9549b971c342	De Montfort University, United Kingdom; Dementia UK, United Kingdom	Cousins, E., De Montfort University, United Kingdom; de Vries, K., De Montfort University, United Kingdom; Dening, K.H., Dementia UK, United Kingdom	The COVID-19 pandemic has had a devastating impact on care homes in the United Kingdom, particularly for those residents living with dementia. The impetus for this article comes from a recent review conducted by the authors. That review, a qualitative media analysis of news and academic articles published during the first few months of the outbreak, identified ethical care as a key theme warranti…	Care homes; COVID-19; dementia; end of life; ethics	aged; dementia; epidemiology; ethics; health care policy; home for the aged; human; male; nursing; nursing home; pandemic; qualitative research; United Kingdom; Aged; COVID-19; Dementia; Health Policy; Homes for the Aged; Humans; Male; Nursing Homes; Pandemics; Qualitative Research; SARS-CoV-2; United Kingdom						The author(s) received no financial support for the research, authorship and/or publication of this article.										Borasio, G.D., Gamondi, C., Obrist, M., (2020) COVID-19: decision making and palliative care, Swiss Medical Weekly, 150, p. w20233; Williamson, L., Badcock, J., Coronavirus: the grim crisis in Europe’s care homes BBC News, , https://www.bbc.co.uk/news/world-europe-52094491, 31 March 2020; Booth, R., UK care home staff ‘at breaking point’ as coronavirus cases rise The Guardian, , https://www.thegu…	Cousins, E.; De Montfort UniversityUnited Kingdom; email: emily.cousins@dmu.ac.uk			SAGE Publications Ltd					9697330			33325324	English	Nurs. Ethics	Article
Rababa M., Hayajneh A.A., Bani-Iss W.	56505603200;57216849309;8267003500;	Association of Death Anxiety with Spiritual Well-Being and Religious Coping in Older Adults During the COVID-19 Pandemic	2021	Journal of Religion and Health	60	1		50	63		50	10.1007/s10943-020-01129-x	https://www.scopus.com/inward/record.uri?eid=2-s2.0-85097245864&doi=10.1007%2fs10943-020-01129-x&partnerID=40&md5=896b805fde0cf74cded7802f4e246f34	Department of Adult Health Nursing, Faculty of Nursing, Jordan University of Science and Technology, P.O. Box 3030, Irbid, 22110, Jordan; Department of Nursing, College of Health Sciences, Research Institute for Medical and Health Sciences/Health Promotion Research Group, University of Sharjah, P.O. Box 27272, Sharjah, United Arab Emirates	Rababa, M., Department of Adult Health Nursing, Faculty of Nursing, Jordan University of Science and Technology, P.O. Box 3030, Irbid, 22110, Jordan; Hayajneh, A.A., Department of Adult Health Nursing, Faculty of Nursing, Jordan University of Science and Technology, P.O. Box 3030, Irbid, 22110, Jordan; Bani-Iss, W., Department of Nursing, College of Health Sciences, Research Institute for Medical…	This descriptive study aimed to examine the association of death anxiety with religious coping and spiritual well-being among 248 community-dwelling older adults during the COVID-19 pandemic. The brief Arab religious coping scale, the Arabic version of the spiritual well-being Scale, and the Arabic Scale of death anxiety were used to measure religious coping, spiritual well-being, and death anxie…	COVID-19; Death anxiety; Older adults; Religious coping; Spiritual well-being	aged; anxiety; attitude to death; coping behavior; epidemiology; female; human; male; middle aged; psychology; religion; Adaptation, Psychological; Aged; Anxiety; Attitude to Death; COVID-19; Female; Humans; Male; Middle Aged; Spirituality					Jordan University of Science and Technology, JUST: 20200449; Deanship of Research, Jordan University of Science and Technology: 45402020	Funding was provided by Jordan University of Science and Technology (Grant No. 20200449).										Abdel-Khalek, A.M., Lester, D., Maltby, J., Tomás-Sábado, J., The Arabic scale of death anxiety: Some results from east and west (2009) Omega-Journal of Death and Dying, 59 (1), pp. 39-50; Alahdal, H., Basingab, F., Alotaibi, R., An analytical study on the awareness, attitude and practice during the COVID-19 pandemic in Riyadh Saudi Arabia (2020) Journal of Infection and Public Health; Alorani, O…	Rababa, M.; Department of Adult Health Nursing, P.O. Box 3030, Jordan; email: mjrababa@just.edu.jo			Springer					224197		JRHEA	33284402	English	J. Relig. Health	Article
Araujo Hernández M., García Navarro S., García-Navarro E.B.	57218316121;57218317215;57218316315;	Approaching grief and death in family members of patients with COVID-19: Narrative review [Abordaje del duelo y de la muerte en familiares de pacientes con COVID-19: revisión narrativa]	2021	Enfermeria Clinica	31			S112	S116		13	10.1016/j.enfcli.2020.05.011	https://www.scopus.com/inward/record.uri?eid=2-s2.0-85088782373&doi=10.1016%2fj.enfcli.2020.05.011&partnerID=40&md5=fe7c83bf57ee3209390864a7eb00a4ab	Departamento de Enfermería, Facultad de Enfermería, Universidad de Huelva, Huelva, Spain; Grupo de Investigación Afrontamiento al final de la vida (AFLV), Huelva, Spain; Unidad de Gestión Clínica Los Rosales, Distrito Huelva-Costa-Condado-Campiña, Huelva, Spain	Araujo Hernández, M., Departamento de Enfermería, Facultad de Enfermería, Universidad de Huelva, Huelva, Spain, Grupo de Investigación Afrontamiento al final de la vida (AFLV), Huelva, Spain; García Navarro, S., Departamento de Enfermería, Facultad de Enfermería, Universidad de Huelva, Huelva, Spain, Grupo de Investigación Afrontamiento al final de la vida (AFLV), Huelva, Spain, Unidad de Gestión…	Objective: The objective of this review was to synthesize the possible evidence to establish recommendations on the approach of mourning and death in relatives of COVID-19 patients, as well as offering substitute resources for the necessary rituals and procedures in order to build up functional griefs and prevent complicated bereavements. Method: A bibliographic research was conducted in MEDLINE,…	Attitudes death; Farewell ritual; Funeral rites; Patient escort service; Patient isolation	cross-sectional study; family; grief; human; pilot study; prospective study; COVID-19; Cross-Sectional Studies; Family; Grief; Humans; Pilot Projects; Prospective Studies; SARS-CoV-2																Barreto, P., Yi, P., Soler, C., Predictores de duelo complicado (2008) Psicooncologia (Pozuelo de Alarcon), 5, pp. 383-400; Boceta, J., Alonso, A., Control de síntomas neuropsicológicos (2006) Aten Primaria, 38, pp. 57-64; Ruiz-Fernández, M., Ortega-Galán, A., Cabrera-Troya, J., Ibáñez-Masero, O., Carmona-Rega, M., Relinque-Medina, F., Personas enfermas al final de la vida: vivencias en la accesi…	García Navarro, S.; Departamento de Enfermería, Spain; email: soniagarcianavarro@gmail.com			Elsevier Doyma					11308621			34629857	English; Spanish	Enferm. Clin.	Article
Roberts D.	57716516200;	The future: Developing collaborative palliative care	2021	Collaborative Practice in Palliative Care				110	120			10.4324/9781351113472-10	https://www.scopus.com/inward/record.uri?eid=2-s2.0-85130912786&doi=10.4324%2f9781351113472-10&partnerID=40&md5=ee422cdfe4d973860de8fd6d19b1c475		Roberts, D.	A collaborative approach has been evident at each stage of the growth of palliative care out of its original hospice base, as collaborations have developed within hospitals, primary care, and the community. Palliative care is now moving into new areas of practice, and this has been particularly striking during the emergence of new viral pandemics. Further opportunities can be developed with commu…																		Abel, J., Kellehear, A., Karapliagou, A., Palliative care-the new essentials (2018) Annals of Palliative Medicine, 7 (S2), pp. 3-14; Arya, A., Buchman, S., Gagnon, B., Downar, J., Pandemic palliative care: Beyond ventilators and saving lives (2020) CMAJ, 192, pp. 400-404. , early-released March 31, 2020; Bone, A., Gomes, B., Etkind, S., Verne, J., Murtagh, F., Evans, C., Higginson, I., What is th…				Taylor and Francis						9781351113465; 9780815362036			English	Collaborative Practice in Palliative Care	Book Chapter
Herrera L.C., Torres-Lista V., Montenegro M.	57211315480;55654111000;57203395110;	Collective Mourning during the COVID-19 Pandemic: The Importance of Neurosociology	2021	Open Public Health Journal	14			587	591			10.2174/1874944502114010587	https://www.scopus.com/inward/record.uri?eid=2-s2.0-85126121261&doi=10.2174%2f1874944502114010587&partnerID=40&md5=325a378b52d6c23de386b087a04fd823	Social Sciences, Researcher and Sociology at the School of Social Communication of the Universidad Católica Santa María La Antigua, (USMA), Panama City, Panama; Universidad Católica Santa María La Antigua (USMA), Panama City, Panama; Center for Scientific Research in Social Sciences (CENICS), Panama City, Panama	Herrera, L.C., Social Sciences, Researcher and Sociology at the School of Social Communication of the Universidad Católica Santa María La Antigua, (USMA), Panama City, Panama; Torres-Lista, V., Universidad Católica Santa María La Antigua (USMA), Panama City, Panama; Montenegro, M., Center for Scientific Research in Social Sciences (CENICS), Panama City, Panama	The COVID-19 pandemic has had diverse effects on society worldwide, forcing social scientists to rethink, understand, and address the complexity of the current situation. One thing is certain: the coronavirus is here to stay, and the pandemic has radically transformed social dynamics and social events, regardless of the type of society or the level of development of the countries. COVID-19 has fo…	Collective mourning; COVID-19; Mental health; Neurosociology; Pandemic; Social dynamics	anger; anxiety; awareness; coronavirus disease 2019; denial; depression; emotion; health education; human; medical sociology; mental health; mourning; negotiation; pandemic; perception; Review; social inequality; social interaction; socialization					U.S. Military Academy, USMA; Sistema Nacional de Investigadores, SNI; Sistema Nacional de Investigación, Secretaría Nacional de Ciencia, Tecnología e Innovación, SNI, SENACYT	We are grateful for the support received by Universidad Santa María La Antigua (USMA), the National Research System of Panama (SNI), and the Center for Scientific Research in Social Sciences (CENICS).	This work received funding from the Santa María La Antigua University (USMA), and the National Research System of Panama (SNI).									Torres-Lista, V, Luis, HC, Solís-Rodriguez, A, (2020) The social lesson of COVID-19 and its new challenges, , http://dx.doi.org/10.5281/zenodo.3900175, Panama: CENICS; Marshall, T., (1998) Ciudadanía y Clase Social, , Madrid: Alianza; Holande, F, Morin, E., (2012) Dialogue on politics, the left and the crisis, , Barcelon: Paídos; TenHouten, W., Neurosociology (1997) J Soc Evol Syst, 20 (1), pp. 7…	Herrera, L.C.; Social Sciences, Panama; email: lherrera@usma.ac.pa			Bentham Science Publishers					18749445				English	Open Public Health J.	Review
Gebreheat G., Teame H.	57200315798;57200318766;	Ethical challenges of nurses in covid-19 pandemic: Integrative review	2021	Journal of Multidisciplinary Healthcare	14			1029	1035		14	10.2147/JMDH.S308758	https://www.scopus.com/inward/record.uri?eid=2-s2.0-85120719477&doi=10.2147%2fJMDH.S308758&partnerID=40&md5=60b469c18e11cd1130dac34a4e46334b	Department of Nursing, College of Medicine and Health Sciences, Adigrat University, Adigrat, Ethiopia; Department of Public Health, College of Medicine and Health Sciences, Adigrat University, Adigrat, Ethiopia	Gebreheat, G., Department of Nursing, College of Medicine and Health Sciences, Adigrat University, Adigrat, Ethiopia; Teame, H., Department of Public Health, College of Medicine and Health Sciences, Adigrat University, Adigrat, Ethiopia	Currently, nurses are in the middle of the battle against COVID-19. The pandemic situation has put these professionals against various ethical challenges. Therefore, this review aims to identify the main ethical challenges faced by nurses during COVID-19 pandemic. This integrative review was guided by the Preferred Reporting Items of Systematic Reviews and Meta-Analysis Protocols. All English ver…	COVID-19; Ethical issues; Nursing ethics	artificial ventilation; coronavirus disease 2019; descriptive research; ethical dilemma; extracorporeal oxygenation; human; nurse; nurse patient relationship; practice guideline; quality control; Review; risk factor; systematic review																Nyashanu, M, Pfende, F, Ekpenyong, M., Exploring the challenges faced by frontline workers in health and social care amid the COVID-19 pandemic: experiences of frontline workers in the English Midlands region, UK (2020) J Interprof Care, 34 (5), pp. 655-661; Dudzinski, DM, Hoisington, BY, Brown, CE., Ethics Lessons From Seattle’s Early Experience With COVID-19 (2020) Am J Bioeth, 20 (7), pp. 67-7…	Gebreheat, G.; Department of Nursing, Ethiopia; email: gdiom.gebreheat@adu.edu.et			Dove Medical Press Ltd					11782390				English	J. Multidiscip.Healthc.	Review
McMillan K., Wright D.K., McPherson C.J., Ma K., Bitzas V.	55839557600;57211864848;7004701018;57218607844;35067895600;	Visitor Restrictions, Palliative Care, and Epistemic Agency: A Qualitative Study of Nurses’ Relational Practice During the Coronavirus Pandemic	2021	Global Qualitative Nursing Research	8						4	10.1177/23333936211051702	https://www.scopus.com/inward/record.uri?eid=2-s2.0-85118582229&doi=10.1177%2f23333936211051702&partnerID=40&md5=5222820d6d02443279bc66755d048b1a	School of Nursing, University of Ottawa, Ottawa, ON, Canada; Clinical Administrative Coordinator, Geriatrics and Palliative Care, CIUSSS du Centre-Ouest-de-l'Île-de-Montréal, Montreal, QC, Canada	McMillan, K., School of Nursing, University of Ottawa, Ottawa, ON, Canada; Wright, D.K., School of Nursing, University of Ottawa, Ottawa, ON, Canada; McPherson, C.J., School of Nursing, University of Ottawa, Ottawa, ON, Canada; Ma, K., School of Nursing, University of Ottawa, Ottawa, ON, Canada; Bitzas, V., Clinical Administrative Coordinator, Geriatrics and Palliative Care, CIUSSS du Centre-Oues…	Efforts to curb spread of COVID-19 has led to restrictive visitor policies in healthcare, which disrupt social connection between patients and their families at end of life. We interviewed 17 Canadian nurses providing palliative care, to solicit their descriptions of, and responses to, ethical issues experienced as a result of COVID-19 related circumstances. Our analysis was inductive and scaffol…	Canada; COVID-19; end of life care; hospice care; moral agency; nursing ethics; palliative care																	Akram, F., Moral injury and the COVID-19 pandemic: A philosophical viewpoint (2021) Ethics, Medicine, and Public Health, 18, p. 100661. , https://doi.org/10.1016/j.jemep.2021.100661; Barlem, E.L.D., Ramos, F.R.S., Constructing a theoretical model of moral distress (2015) Nursing Ethics, 22 (5), pp. 608-615. , https://doi.org/10.1177/0969733014551595; Bembich, S., Tripani, A., Mastromarino, S., Di…	McMillan, K.; School of Nursing, Canada; email: kim.mcmillan@uottawa.ca			SAGE Publications Inc.					23333936				English	Glob. Qual.Nurs.Res.	Article
Rowley J., Richards N., Carduff E., Gott M.	57223857133;50162310100;35095054000;7003326518;	The impact of poverty and deprivation at the end of life: a critical review	2021	Palliative Care and Social Practice	15						14	10.1177/26323524211033873	https://www.scopus.com/inward/record.uri?eid=2-s2.0-85114855464&doi=10.1177%2f26323524211033873&partnerID=40&md5=e4908436695a61e89f1948e1400ef48b	End of Life Studies Group, School of Interdisciplinary Studies, University of Glasgow, Glasgow, United Kingdom; Marie Curie Hospice Glasgow, Glasgow, United Kingdom; Te Ārai Palliative Care and End of Life Research Group, School of Nursing, The University of Auckland, Private Bag 92019, Auckland, 1142, New Zealand	Rowley, J., End of Life Studies Group, School of Interdisciplinary Studies, University of Glasgow, Glasgow, United Kingdom; Richards, N., End of Life Studies Group, School of Interdisciplinary Studies, University of Glasgow, Glasgow, United Kingdom; Carduff, E., Marie Curie Hospice Glasgow, Glasgow, United Kingdom; Gott, M., Te Ārai Palliative Care and End of Life Research Group, School of Nursin…	This critical review interrogates what we know about how poverty and deprivation impact people at the end of life and what more we need to uncover. While we know that people in economically resource-rich countries who experience poverty and deprivation over the life course are likely to die younger, with increased co-morbidities, palliative care researchers are beginning to establish a full pictu…	deprivation; end of life; inequalities; inequity; palliative care; poverty; social determinants of health; social gradient						Economic and Social Research Council, ESRC: ES/S014373/1	The authors disclosed receipt of the following financial support for the research, authorship and/or publication of this article: This work was supported by the Economic and Social Research Council (grant no. ES/S014373/1) and the Te Ārai Palliative Care and End of Life Research Group.										Arsenault, M., Is death the great equalizer? (2020) The Boston Globe, , https://apps.bostonglobe.com/metro/investigations/spotlight/2020/09/last-words/part1-dying-poor/, 26, September, accessed 26 September 2020; Hall, J., Jahic, A., Nayyar, S., COVID-19 and human development: assessing the crisis, envisioning the recovery (2020) 2020 human development perspectives, pp. 1-32. , http://hdr.undp.or…	Gott, M.; Te Ārai Palliative Care and End of Life Research Group, Private Bag 92019, New Zealand; email: m.gott@auckland.ac.nz			SAGE Publications Ltd					26323524				English	Palliative Care Soc. Prac.	Review
Thery L., Vaflard P., Vuagnat P., Soulie O., Dolbeault S., Burnod A., Laouisset C., Marchal T., Massiani M.-A., Bozec L., Bidard F.-C., Cottu P., Angellier E., Bouleuc C.	57201734644;57194267128;57195519230;37010453300;8935377100;8452502600;57207763206;57207767569;6602542816;6602787948;23017989200;35924782000;6506044886;6601985454;	Advanced cancer and COVID-19 comorbidity: Medical oncology-palliative medicine ethics meetings in a comprehensive cancer centre	2021	BMJ Supportive and Palliative Care							3	10.1136/bmjspcare-2021-002946	https://www.scopus.com/inward/record.uri?eid=2-s2.0-85105877801&doi=10.1136%2fbmjspcare-2021-002946&partnerID=40&md5=72cae988cc0b05e683697f4c861ca40d	Department of Supportive Care and Palliative Care, Institut Curie, Paris et Sain-Cloud, 75005, France; PSL University, Paris, France; Department of Medical Oncology, Institut Curie, Paris et Saint-Cloud, France; Paris-Saclay University, Saint-Aubin, France; Psycho-Oncology Unit, Institut Curie, Paris, France	Thery, L., Department of Supportive Care and Palliative Care, Institut Curie, Paris et Sain-Cloud, 75005, France, PSL University, Paris, France; Vaflard, P., PSL University, Paris, France, Department of Medical Oncology, Institut Curie, Paris et Saint-Cloud, France; Vuagnat, P., Department of Medical Oncology, Institut Curie, Paris et Saint-Cloud, France, Paris-Saclay University, Saint-Aubin, Fra…	Objectives: In managing patients with cancer in the COVID-19 era, clinical oncologists and palliative care practitioners had to face new, disrupting and complex medical situations, challenging the quality of the shared decision-making process. During the first lockdown in France, we developed an onco-palliative ethics meeting to enhance the quality of the decision-making process for patients with…	cancer; COVID-19; end of life care; ethics; supportive care																	Liang, W., Guan, W., Chen, R., Cancer patients in SARS-CoV-2 infection: A nationwide analysis in China (2020) Lancet Oncol, 21, pp. 335-337. , http://dx.doi.org/10.1016/S1470-2045(20)30096-6, http://www.ncbi.nlm.nih.gov/pubmed/32066541; Saini, K.S., Tagliamento, M., Lambertini, M., Mortality in patients with cancer and coronavirus disease 2019: A systematic review and pooled analysis of 52 studie…	Bouleuc, C.; Department of Supportive Care and Palliative Care, France; email: carole.bouleuc@curie.fr			BMJ Publishing Group					2045435X				English	BMJ Support. Palliat. Care	Article
Oliver A., Galiana L., de Simone G., Tomás J.M., Arena F., Linzitto J., Grance G., Sansó N.	7201901686;7801515300;7103393373;7101667474;57193227207;57196952819;57196939927;56624399800;	Palliative care professionals’ inner lives: Cross-cultural application of the awareness model of self-care	2021	Healthcare (Switzerland)	9	1	81				8	10.3390/healthcare9010081	https://www.scopus.com/inward/record.uri?eid=2-s2.0-85104446017&doi=10.3390%2fhealthcare9010081&partnerID=40&md5=3280046a10e98d7d0a64d81c9336f7d0	Department of Methodology for the Behavioral Sciences, University of Valencia, València, 46010, Spain; Pallium Latinoamérica Institute, Buenos Aires, 1264, Argentina; School of Humanities, Pontifical Catholic University of Rio Grande do Sul, Porto Alegre, 90619-900, Brazil; Department of Nursing and Physiotherapy, University of Balearic Islands, Palma, 07122, Spain; Balearic Islands Health Resear…	Oliver, A., Department of Methodology for the Behavioral Sciences, University of Valencia, València, 46010, Spain; Galiana, L., Department of Methodology for the Behavioral Sciences, University of Valencia, València, 46010, Spain; de Simone, G., Pallium Latinoamérica Institute, Buenos Aires, 1264, Argentina; Tomás, J.M., Department of Methodology for the Behavioral Sciences, University of Valenci…	Compassionate professional qualities traditionally have not received the most attention in either critical or end of life care. Constant exposure to death, time pressure and workload, inadequate coping with personal emotions, grieving, and depression urge the development of an inner curricula of competences to promote professional quality of life and compassionate care. The COVID-19 pandemic high…	Compassion fatigue; Compassion satisfaction; Compassionate care; Cross-cultural comparison						RTI2018-094089-I00; Federación Española de Enfermedades Raras, FEDER; Ministerio de Ciencia e Innovación, MICINN; Agencia Estatal de Investigación, AEI	Funding: F.A. was awarded by Brazilian CNP and J.P.L. by Argentinian National Institute of Cancer during the course of this research. This research was supported by Project RTI2018-094089-I00: Longitudinal study of compassion and other Professional Quality of Life determinants: A national level research on palliative care professionals (CompPal) [Estudio longitudinal de la compasion y otros deter…	F.A. was awarded by Brazilian CNP and J.P.L. by Argentinian National Institute of Cancer during the course of this research. This research was supported by Project RTI2018-094089-I00: Longitudinal study of compassion and other Professional Quality of Life determinants: A national level research on palliative care professionals (CompPal) [Estudio longitudinal de la compasion y otros determinantes …									Compassion—Bridging Practice and Science, , http://www.compassion-training.org/, (accessed on 27 November 2020); Hoad, T.F., (1986) The Concise Oxford Dictionary of English Etymology, , http://search.ebscohost.com/login.aspx?direct=true&AuthType=cookie,ip,shib,uid,url&db=mzh&AN=1986016865&lang=es&site=eds-live, Clarendon Press: Oxford, UK, (accessed on 27 November 2020); Sinclair, S., McClement, …	Sansó, N.; Department of Nursing and Physiotherapy, Spain; email: noemi.sanso@uib.es
Wiebe E., Green S., Wiebe K.	7005357151;57194166112;35199236600;	Medical assistance in dying (MAiD) in Canada: Practical aspects for healthcare teams	2021	Annals of Palliative Medicine	10	3		3586	3593		11	10.21037/apm-19-631	https://www.scopus.com/inward/record.uri?eid=2-s2.0-85103319523&doi=10.21037%2fapm-19-631&partnerID=40&md5=1aa479a43ed7b391a67aa1ae00bb3a34	Department of Family Practice, University of British Columbia, Vancouver, Canada; Canadian Association of MAID Assessors and Providers, Victoria, BC, Canada; Department of Internal Medicine, University of Manitoba, Winnipeg, Canada; Medical Assistance in Dying, Shared Health Services, Winnipeg, Canada	Wiebe, E., Department of Family Practice, University of British Columbia, Vancouver, Canada; Green, S., Department of Family Practice, University of British Columbia, Vancouver, Canada, Canadian Association of MAID Assessors and Providers, Victoria, BC, Canada; Wiebe, K., Department of Internal Medicine, University of Manitoba, Winnipeg, Canada, Medical Assistance in Dying, Shared Health Services…	In this paper we document some of the practical aspects of implementing medical assistance in dying (MAiD) since it became legal in Canada in 2016. The percentage of annual deaths in Canada due to MAiD varies widely, ranging from less than 0.5% in some areas to over 5% in others. By the end of 2019, approximately 13,000 people had an assisted death in Canada (1.6% of all deaths). The average age …	Assisted suicide; Euthanasia; Medical assistance in dying	aged; Canada; human; medical care; patient care; Aged; Canada; COVID-19; Humans; Medical Assistance; Patient Care Team; SARS-CoV-2																(2016) An Act to amend the Criminal Code and to make related amendments to other Acts (medical assistance in dying), , Government of Canada; https://laws-lois.justice.gc.ca/eng/Const/page-15.html, Canadian Charter of Rights and Freedoms. [cited 2020 Mar 1]; Truchon, c., (2019) Procureur général du Canada, , QCCS 3792 (“Truchon”); (2019) Fourth Interim Report on Medical Assistance in Dying in Cana…	Wiebe, E.; Department of Family Practice, 1013-750 W Broadway, Canada; email: ellenwiebe@gmail.com			AME Publishing Company					22245820			32787380	English	Ann. Palliat. Med.	Review
Bolt S.R., van der Steen J.T., Mujezinović I., Janssen D.J.A., Schols J.M.G.A., Zwakhalen S.M.G., Khemai C., Knapen E.P.A.G.M., Dijkstra L., Meijers J.M.M.	57205622846;7006246934;57219435313;24329155300;7003499147;6507184874;57218990323;57219440267;57219441393;7006708651;	Practical nursing recommendations for palliative care for people with dementia living in long-term care facilities during the COVID-19 pandemic: A rapid scoping review	2021	International Journal of Nursing Studies	113		103781				34	10.1016/j.ijnurstu.2020.103781	https://www.scopus.com/inward/record.uri?eid=2-s2.0-85092741355&doi=10.1016%2fj.ijnurstu.2020.103781&partnerID=40&md5=1eecb951b301ca5b4c2b15feabfa7298	Department of Health Services Research, Maastricht University, Care and Public Health Research Institute, Duboisdomein 30, Maastricht, 6229 GT, Netherlands; Living Lab in Ageing and Long-Term Care, Maastricht, Netherlands; Department of Research and Development, CIRO, Hornerheide 1, Horn, 6085 NM, Netherlands; Zuyderland Care, Zuyderland Medical Center, Dr. H. van der Hoffplein 1, Sittard-Geleen,…	Bolt, S.R., Department of Health Services Research, Maastricht University, Care and Public Health Research Institute, Duboisdomein 30, Maastricht, 6229 GT, Netherlands, Living Lab in Ageing and Long-Term Care, Maastricht, Netherlands; van der Steen, J.T., Department of Public Health and Primary Care, Leiden university medical center, Hippocratespad 21, Leiden, 2333 ZD, Netherlands, Department of …	Background: The acute nature of COVID-19 and its effects on society in terms of social distancing and quarantine regulations affect the provision of palliative care for people with dementia who live in long-term care facilities. The current COVID-19 pandemic poses a challenge to nursing staff, who are in a key position to provide high-quality palliative care for people with dementia and their fam…	COVID-19; Dementia; Long-term care facilities; Nursing; Palliative care; Recommendations	aged; dementia; epidemiology; human; isolation and purification; long term care; nursing; nursing home; organization and management; palliative therapy; practical nursing; virology; Aged; COVID-19; Dementia; Humans; Long-Term Care; Nursing Homes; Nursing, Practical; Palliative Care; SARS-CoV-2					ZonMw: 844001405	This review was conducted as a part of the DEDICATED project, which is funded by ZonMw , the Netherlands Organisation for Health Research and Development (Palliantie; grant number 844001405).										Arksey, H., O'Malley, L., Scoping studies: towards a methodological framework (2005) Int. J. Soc. Res. Methodol., 8 (1), pp. 19-32; Arya, A., Buchman, S., Gagnon, B., Downar, J., Pandemic palliative care: beyond ventilators and saving lives (2020) Can. Med. Assoc. J., 192 (15), p. E400; Atkins, J.L., Masoli, J.A.H., Delgado, J., Pilling, L.C., Kuo, C.-L.C., Kuchel, G., Melzer, D., (2020), Preexis…	Bolt, S.R.; Department of Health Services Research, Duboisdomein 30, Netherlands; email: s.bolt@maastrichtuniversity.nl			Elsevier Ltd					207489		IJNUA	33080475	English	Int. J. Nurs. Stud.	Review
Bourmaleau J., Maillard S.	56997404100;57221119991;	Nurses in multi-disciplinary team to face Sars-CoV-2 in intensive care [Les infirmières en équipe pluridisciplinaire pour affronter le Sars-CoV-2 en réanimation]	2020	Revue de l'Infirmiere	69	266		18	19		1	10.1016/j.revinf.2020.10.007	https://www.scopus.com/inward/record.uri?eid=2-s2.0-85098249190&doi=10.1016%2fj.revinf.2020.10.007&partnerID=40&md5=2372105e0da080fec63b0fb0dd3ba972	Service de réanimation, département de neurologie, hôpital Pitié-Salpêtrière, 47, boulevard de l'Hôpital, Paris, 75013, France	Bourmaleau, J., Service de réanimation, département de neurologie, hôpital Pitié-Salpêtrière, 47, boulevard de l'Hôpital, Paris, 75013, France; Maillard, S., Service de réanimation, département de neurologie, hôpital Pitié-Salpêtrière, 47, boulevard de l'Hôpital, Paris, 75013, France	At the heart of the epidemic wave of spring 2020, the intensive care units faced the surge of patients with severe forms of the disease. To meet the scale of the needs, the care teams were reorganised, reinforced and adapted, as demonstrated by a hospital team specialising in neurology which, beyond the ethical issues, shortages and fears, proceeded to the “covidisation” of its resuscitation and …	competence; compétence; Covid-19; COVID-19; end of life; epidemic; ethics; fin de vie; resuscitation; réanimation; épidémie; éthique	human; intensive care; intensive care unit; nurse; patient care; COVID-19; Critical Care; Humans; Intensive Care Units; Nurses; Patient Care Team; SARS-CoV-2																	Bourmaleau, J.; Service de réanimation, 47, boulevard de l'Hôpital, France; email: julie.bourmaleau@aphp.fr			Elsevier Masson s.r.l.					12938505			33308773	English; French	Rev. de l'Infirm.	Article
Ferrell B.R., Handzo G., Picchi T., Puchalski C., Rosa W.E.	56218892900;6603204571;37004842600;7003928877;56194379200;	Spiritual Care in the Global Sphere	2020	Journal of Pain and Symptom Management	60	6		e28	e29		1	10.1016/j.jpainsymman.2020.09.031	https://www.scopus.com/inward/record.uri?eid=2-s2.0-85096172192&doi=10.1016%2fj.jpainsymman.2020.09.031&partnerID=40&md5=66f8a8f27ed3148233844a48b1bcc663	Division of Nursing Research and Education, City of Hope National Medical Center, Duarte, CA, United States; Health Services Research & Quality, HealthCare Chaplaincy Network, New York, NY, United States; Cambia Health Foundation Sojourns Scholar Mentor, Camarillo, CA, United States; Medicine and Health Sciences, The George Washington University's Institute for Spirituality and Health, The George…	Ferrell, B.R., Division of Nursing Research and Education, City of Hope National Medical Center, Duarte, CA, United States; Handzo, G., Health Services Research & Quality, HealthCare Chaplaincy Network, New York, NY, United States; Picchi, T., Cambia Health Foundation Sojourns Scholar Mentor, Camarillo, CA, United States; Puchalski, C., Medicine and Health Sciences, The George Washington Universi…	[No abstract available]		bereavement; coronavirus disease 2019; disease burden; health care system; human; human relation; Letter; palliative therapy; pandemic; religion; spiritual care; wellbeing; COVID-19; Humans; Palliative Care; SARS-CoV-2; Spirituality					National Cancer Institute, NCI: T32CA009461											Saad, M., De Medeiros, R., Should spiritual care be covered by healthcare insurance and health systems? (2020) J Pain Symptom Manage, 60, pp. e36-e37; Ferrell, B.R., Handzo, G., Picchi, T., Puchalski, C., Rosa, W.E., The urgency of spiritual care: COVID-19 and the critical need for whole-person palliation (2020) J Pain Symptom Manage, 60, pp. e7-e11; Puchalski, C., Bauer, R., Ferrell, B., Interpr…				Elsevier Inc.					8853924		JPSME	32971184	English	J. Pain Symptom Manage.	Letter
Harden K., Price D.M., Mason H., Bigelow A.	53463540000;56440718400;24776728200;13604642900;	COVID-19 Shines a Spotlight on the Age-Old Problem of Social Isolation	2020	Journal of Hospice and Palliative Nursing	22	6		435	441		12	10.1097/NJH.0000000000000693	https://www.scopus.com/inward/record.uri?eid=2-s2.0-85094983727&doi=10.1097%2fNJH.0000000000000693&partnerID=40&md5=a76edf82c60c84002089cc29fb1d9b6d	University of Michigan School of Nursing, Ann Arbor, United States	Harden, K., University of Michigan School of Nursing, Ann Arbor, United States; Price, D.M., University of Michigan School of Nursing, Ann Arbor, United States; Mason, H., University of Michigan School of Nursing, Ann Arbor, United States; Bigelow, A., University of Michigan School of Nursing, Ann Arbor, United States	In the midst of COVID-19, the nation has become increasingly aware of the impact of social isolation on physical, social, spiritual, and psychological health. Older adults, especially those who are nearing the end of life, are already at higher risk of the detrimental effects of social isolation and loneliness. Novel social distancing rules imposed by governments and agencies during the COVID-19 …	case studies; COVID-19 pandemic; interventions; loneliness; long-term care; quality care; risk factors; social distancing; social isolation; telehealth	aged; Betacoronavirus; case report; Coronavirus infection; female; human; lymphoma; male; nursing; palliative therapy; pandemic; psychology; risk assessment; social isolation; telemedicine; very elderly; virus pneumonia; Aged; Aged, 80 and over; Betacoronavirus; Coronavirus Infections; Female; Humans; Lymphoma; Male; Palliative Care; Pandemics; Pneumonia, Viral; Risk Assessment; Social Isolation;…																Maragakis, L.L., Coronavirus, Social and Physical Distancing and Self-quarantine, , https://www.hopkinsmedicine.org/health/conditions-and-diseases/coronavirus/coronavirussocial-distancing-and-self-quarantine, Hopkinsmedicine. org. Published 2020. Accessed June 11, 2020; Farrell, C., Schossow, B., What Will Care Facilities Look like after the Pandemic?, , https://www.mprnews.org/episode/2020/05/22…	Price, D.M.426 N Ingalls St, United States; email: debprice@umich.edu			Lippincott Williams and Wilkins					15222179			32925489	English	J. Hospice Palliative Nurs.	Article
Nelson-Becker H., Victor C.	15751677000;21647459300;	Dying alone and lonely dying: Media discourse and pandemic conditions	2020	Journal of Aging Studies	55		100878				21	10.1016/j.jaging.2020.100878	https://www.scopus.com/inward/record.uri?eid=2-s2.0-85091193794&doi=10.1016%2fj.jaging.2020.100878&partnerID=40&md5=1722054e3321a8bf5c8faaf13b8c773b	Brunel University London, United Kingdom	Nelson-Becker, H., Brunel University London, United Kingdom; Victor, C., Brunel University London, United Kingdom	Background and objectives: This paper explores current concerns and practice related to older people dying alone in Intensive Care Units, care homes, and at home through media discussions during the Covid-19 pandemic and before. It addresses the historically-situated concept of a good death and a bad death and suggests why dying alone, whether completely alone or without significant others physic…	COVID-19; Culture; Disenfranchised grief; Dying alone; Historical death; Media	attitude to death; cultural anthropology; England; human; loneliness; mass medium; New York; palliative therapy; pandemic; psychology; terminal care; Attitude to Death; COVID-19; Culture; England; Humans; Loneliness; Mass Media; New York; Palliative Care; Pandemics; Terminal Care																Aries, P., The hour of our death (1981), Alfred A. Knopf New York; Bourgeault, C., Centering prayer and attention of the heart (2007) Merton Annual: Studies in Culture, Spirituality and Social Concerns, 20, p. 151; Braun, V., Clarke, V., Using thematic analysis in psychology (2006) Qualitative Research in Psychology, 3, pp. 77-101; Caswell, G., O'Connor, M., Agency in the context of social death:…	Nelson-Becker, H.; Brunel University London Department of Health Sciences, Kingston Lane, Uxbridge, United Kingdom; email: Holly.Nelson-Becker@brunel.ac.uk			Elsevier Ltd					8904065			33272449	English	J. Aging Stud.	Article
Keeley P., Buchanan D., Carolan C., Pivodic L., Tavabie S., Noble S.	6603080318;25930796700;55937879700;56027868700;57216824695;57203207780;	Symptom burden and clinical profile of COVID-19 deaths: A rapid systematic review and evidence summary	2020	BMJ Supportive and Palliative Care	10	4		381	384		43	10.1136/bmjspcare-2020-002368	https://www.scopus.com/inward/record.uri?eid=2-s2.0-85085757632&doi=10.1136%2fbmjspcare-2020-002368&partnerID=40&md5=bbc78cf683c93db406ff32536ef6fa19	Palliative Care Team, Glasgow Royal Infirmary, Glasgow, United Kingdom; MVLS, University of Glasgow, Glasgow, United Kingdom; Palliative Medicine and Supportive Care, NHS Tayside, Dundee, United Kingdom; University of the Highlands and Islands, Inverness, Highland, United Kingdom; End-of-Life Care Research Group, Vrije Universiteit Brussel (VUB) and Ghent University, Brussels, Belgium; Marie Curi…	Keeley, P., Palliative Care Team, Glasgow Royal Infirmary, Glasgow, United Kingdom, MVLS, University of Glasgow, Glasgow, United Kingdom; Buchanan, D., Palliative Medicine and Supportive Care, NHS Tayside, Dundee, United Kingdom; Carolan, C., University of the Highlands and Islands, Inverness, Highland, United Kingdom; Pivodic, L., End-of-Life Care Research Group, Vrije Universiteit Brussel (VUB)…	The spread of pandemic COVID-19 has created unprecedented need for information. The pandemic is the cause of significant mortality and with this the need for rapidly disseminated information for palliative care professionals regarding the prevalence of symptoms, their intensity, their resistance or susceptibility to symptom control and the mode of death for patients. Methods We undertook a system…	hospital care; symptoms and symptom management; terminal care	cause of death; complication; Coronavirus infection; dyspnea; fatigue; heart failure; human; mortality; myalgia; pandemic; respiratory failure; virus pneumonia; Cause of Death; Coronavirus Infections; Dyspnea; Fatigue; Heart Failure; Humans; Myalgia; Pandemics; Pneumonia, Viral; Respiratory Insufficiency																https://www.who.int/publications-detail/report-ofthe-who-china-joint-mission-on-coronavirus-disease-2019-(covid-19), World Health Organization. Who report of the WHO-China joint mission on coronavirus disease 2019 (COVID-19), 2020 [Accessed 26 Mar 2020]; https://www.who.int/dg/speeches/detail/who-director-general-sopening-remarks-at-The-media-briefing-on-covid-19-3-march-2020, World Health Organi…	Keeley, P.; Glasgow Royal InfirmaryUnited Kingdom; email: paul.keeley@glasgow.ac.uk			BMJ Publishing Group					2045435X			32467101	English	BMJ Support. Palliat. Care	Review
Moore K.J., Sampson E.L., Kupeli N., Davies N.	7403339089;7005604974;55588362000;7202610468;	Supporting families in end-of-life care and bereavement in the COVID-19 era	2020	International Psychogeriatrics	32	10		1245	1248		34	10.1017/S1041610220000745	https://www.scopus.com/inward/record.uri?eid=2-s2.0-85084307507&doi=10.1017%2fS1041610220000745&partnerID=40&md5=29de317f91ea56299a50c28b247a9711	Marie Curie Palliative Care Research Department, Division of Psychiatry, UCL, London, W1T 7NF, United Kingdom; Barnet, Enfield and Haringey Mental Health Liaison Service, North Middlesex University Hospital NHS Trust, London, N18 1QX, United Kingdom; Centre for Ageing Population Studies, Research Department of Primary Care and Population Health, UCL, London, NW3 2PF, United Kingdom	Moore, K.J., Marie Curie Palliative Care Research Department, Division of Psychiatry, UCL, London, W1T 7NF, United Kingdom; Sampson, E.L., Marie Curie Palliative Care Research Department, Division of Psychiatry, UCL, London, W1T 7NF, United Kingdom, Barnet, Enfield and Haringey Mental Health Liaison Service, North Middlesex University Hospital NHS Trust, London, N18 1QX, United Kingdom; Kupeli, N…	[No abstract available]		antibiotic agent; advance care planning; aging; bereavement; bereavement support; caregiver; clinical decision making; coronavirus disease 2019; cultural factor; death; dementia; distress syndrome; do not resuscitate order; family centered care; grief; health care personnel; home care; hospitalization; human; life event; mental capacity; Note; palliative therapy; pandemic; patient comfort; predic…																Aoun, S.M., Breen, L.J., Howting, D.A., Rumbold, B., McNamara, B., Hegney, D., Who needs bereavement support? A population based survey of bereavement risk and support need (2015) PLoS One, 10, p. 0121101; Caron, C.D., Griffith, J., Arcand, M., End-of-life decision making in dementia: The perspective of family caregivers (2005) Dementia, 4, pp. 113-136; Chan, D., Livingston, G., Jones, L., Sampso…				Cambridge University Press					10416102		INPSE	32349850	English	Int. Psychogeriatr.	Note
Fins J.J., Prager K.M.	7005984900;7004174476;	The COVID-19 Crisis and Clinical Ethics in New York City	2020	The Journal of clinical ethics	31	3		228	232		8		https://www.scopus.com/inward/record.uri?eid=2-s2.0-85089323888&partnerID=40&md5=0ef32dba62639037bb2089305e4447d3	William E. Davis, Jr., MD Professor of Medical Ethics, Professor of Medicine, and Chief of the Division of Medical Ethics at Weill Cornell Medical College; and is Director of Medical Ethics and an Attending Physician at New York Presbyterian Weil Cornell Medicine in New York, New York USA. . edu; Professor of Medicine, Chair of the Ethics Committee at Columbia University Medical Center in New York	Fins, J.J., William E. Davis, Jr., MD Professor of Medical Ethics, Professor of Medicine, and Chief of the Division of Medical Ethics at Weill Cornell Medical College; and is Director of Medical Ethics and an Attending Physician at New York Presbyterian Weil Cornell Medicine in New York, New York USA. . edu; Prager, K.M., Professor of Medicine, Chair of the Ethics Committee at Columbia University…	The COVID-19 pandemic that struck New York City in the spring of 2020 was a natural experiment for the clinical ethics services of NewYork-Presbyterian (NYP). Two distinct teams at NYP's flagship academic medical centers-at NYP/Columbia University Medical Center (Columbia) and NYP/Weill Cornell Medical Center (Weill Cornell)-were faced with the same pandemic and operated under the same institutio…		Betacoronavirus; Coronavirus infection; ethics; human; medical ethics; New York; pandemic; university hospital; virus pneumonia; Academic Medical Centers; Betacoronavirus; Coronavirus Infections; Ethics, Clinical; Humans; New York City; Pandemics; Pneumonia, Viral																				NLM (Medline)					10467890			32773405	English	J Clin Ethics	Article
Tahan H.M.	6701812294;	Essential Case Management Practices Amidst the Novel Coronavirus Disease 2019 (COVID-19) Crisis: Part 2: End-of-Life Care, Workers' Compensation Case Management, Legal and Ethical Obligations, Remote Practice, and Resilience	2020	Professional Case Management	25	5		267	284		10	10.1097/NCM.0000000000000455	https://www.scopus.com/inward/record.uri?eid=2-s2.0-85089128415&doi=10.1097%2fNCM.0000000000000455&partnerID=40&md5=7700757eecb4e45cf44043627d29f1eb		Tahan, H.M.	Objectives: This is the second of a 2-part article that discusses essential case management practices and strategies amidst the novel coronavirus disease 2019 (COVID-19). The series showcases the potential professional case managers have in support of managing during a crisis such as a global pandemic. Part II continues to describe reenvisioned roles and responsibilities of case managers and thei…	COVID-19; end-of-life care; novel coronavirus disease 2019; palliative care; pandemic; remote practice; self-care; tele-rounding; tele-work; workers' compensation case management	Betacoronavirus; case management; Coronavirus infection; ethics; human; incidence; isolation and purification; pandemic; psychological resilience; terminal care; United States; virology; virus pneumonia; workman compensation; Betacoronavirus; Case Management; Coronavirus Infections; Humans; Incidence; Pandemics; Pneumonia, Viral; Resilience, Psychological; Terminal Care; United States; Workers' C…																https://www.cdc.gov/coronavirus/2019-ncov/hcp/return-to-work.html?deliveryName=USCDC_425-DM26319#practicesrestrictions, Centers for Disease Control and Prevention (CDC). (2020a, April 13). Return to work for healthcare personnel with confirmed or suspected COVID-19. Retrieved Accessed April 18, 2020; https://www.cdc.gov/coronavirus/2019-ncov/symptoms-testing/symptoms.html, Centers for Disease Con…	Tahan, H.M.10 Liberty Court, United States; email: htahanrn@gmail.com			Lippincott Williams and Wilkins					19328087			32452940	English	Prof. Case Manage.	Article
[No author name available]	[No author id available]	Essential Case Management Practices Amidst the Novel Coronavirus Disease 2019 (COVID-19) Crisis: Part 2: End-of-Life Care, Workers' Compensation Case Management, Legal and Ethical Obligations, Remote Practice, and Resilience	2020	Professional case management	25	5		E17	E18		1	10.1097/NCM.0000000000000464	https://www.scopus.com/inward/record.uri?eid=2-s2.0-85088884868&doi=10.1097%2fNCM.0000000000000464&partnerID=40&md5=f6e3510c189a056ef1a994b23c8f5642			[No abstract available]																						NLM (Medline)					19328095			32732803	English	Prof Case Manag	Article
Pegg A.-M., Palma M., Roberson C., Okonta C., Nkokolo Massamba/Koudika M.-H., Roberts N.	57217017703;57217019656;57217019984;57191482186;57217018534;57217016405;	Providing end-of-life care in the emergency department: Early experience from Médecins Sans Frontières during the Covid-19 pandemic	2020	African Journal of Emergency Medicine	10	3		103	104		2	10.1016/j.afjem.2020.05.012	https://www.scopus.com/inward/record.uri?eid=2-s2.0-85085766722&doi=10.1016%2fj.afjem.2020.05.012&partnerID=40&md5=7c12288845a022522ca86bc141cd8170	Medical Department, Médecins Sans Frontières (MSF)-Operational Centre Paris (OCP), Paris, France; Department of Family Medicine, University of Calgary, Calgary, AB, Canada; Medical Department, MSF-OCP, Paris, France; School of Nursing, Columbia University, New York, NY, United States; MSF-West and Central Africa, Abidjan, Cote d'Ivoire; MSF-OCP, Paris, France; Centre de réflexion sur l'action et …	Pegg, A.-M., Medical Department, Médecins Sans Frontières (MSF)-Operational Centre Paris (OCP), Paris, France, Department of Family Medicine, University of Calgary, Calgary, AB, Canada; Palma, M., Medical Department, MSF-OCP, Paris, France; Roberson, C., Medical Department, MSF-OCP, Paris, France, School of Nursing, Columbia University, New York, NY, United States; Okonta, C., MSF-West and Centra…	[No abstract available]		comorbidity assessment; coronavirus disease 2019; disease severity assessment; Editorial; emergency ward; ethical decision making; family; health care access; human; interpersonal communication; mortality rate; palliative therapy; pandemic; psychosocial care; Severe acute respiratory syndrome coronavirus 2; symptom; terminal care; vulnerable population																Richardson, S., Hirsch, J.S., Narasimhan, M., the Northwell COVID-19 Research Consortium, Presenting characteristics, comorbidities, and outcomes among 5700 patients hospitalized with COVID-19 in the New York City area (2020) JAMA, , [Published online April 22]; Grasselli, G., Zangrillo, A., Zanella, A., Baseline characteristics and outcomes of 1591 patients infected with SARS-CoV-2 admitted to I…	Pegg, A.-M.; Medical Department, France; email: Anne-marie.pegg@paris.msf.org			African Federation for Emergency Medicine					2211419X				English	Afr. J. Emerg. Med.	Editorial
Gilissen J., Pivodic L., Unroe K.T., Block L.V.D.	57192379150;56027868700;7801508637;14027547800;	International COVID-19 Palliative Care Guidance for Nursing Homes Leaves Key Themes Unaddressed	2020	Journal of Pain and Symptom Management	60	2		e56	e69		30	10.1016/j.jpainsymman.2020.04.151	https://www.scopus.com/inward/record.uri?eid=2-s2.0-85086113584&doi=10.1016%2fj.jpainsymman.2020.04.151&partnerID=40&md5=9cbf49b23490fd8ddbebde98147164f8	Atlantic Fellow for Equity in Brain Health, Global Brain Health Institute (GBHI), University of California, San Francisco, CA, United States; End-of-Life Care Research Group, Vrije Universiteit Brussel (VUB) & Ghent University, Brussels, Belgium; IU Center for Aging Research, Indiana University of Medicine & Regenstrief Institute, Indianapolis, IN, United States; Department of Family Medicine and…	Gilissen, J., Atlantic Fellow for Equity in Brain Health, Global Brain Health Institute (GBHI), University of California, San Francisco, CA, United States, End-of-Life Care Research Group, Vrije Universiteit Brussel (VUB) & Ghent University, Brussels, Belgium; Pivodic, L., End-of-Life Care Research Group, Vrije Universiteit Brussel (VUB) & Ghent University, Brussels, Belgium; Unroe, K.T., IU Cent…	COVID-19 mortality disproportionally affects nursing homes, creating enormous pressures to deliver high-quality end-of-life care. Comprehensive palliative care should be an explicit part of both national and global COVID-19 response plans. Therefore, we aimed to identify, review, and compare national and international COVID-19 guidance for nursing homes concerning palliative care, issued by gover…	COVID-19; long-term care; nursing homes; palliative care	antibiotic agent; prescription drug; advance care planning; Article; clinical decision making; content analysis; coronavirus disease 2019; endotracheal intubation; hospital admission; human; infection control; infection prevention; intensive care unit; Ireland; medical documentation; Netherlands; New Zealand; noninvasive ventilation; nursing home; palliative therapy; patient referral; patient tra…					World Health Organization, WHO; Global Brain Health Institute, GBHI; European Geriatric Medicine Society, EuGMS	Joni Gilissen is supported by the Global Brain Health Institute (GBHI), Atlantic Philanthropies (USA). Lara Pivodic is a Postdoctoral Fellow of the Research Foundation-Flanders, Belgium. The sponsors had no role in design, methods, subject recruitment, data collection, analysis, or preparation of the paper.	The authors would like to thank The PACE (Palliative Care for Older People in Care and Nursing Homes in Europe) consortium, Meera Agar (Australia), Rufus Akinyemi (Nigeria), Alejandra Guerrero Barragán (Columbia), Michal Boyd (New Zealand), Anna Brugulat-Serrat (Spain), Rob Bruntink (The Netherlands), Natalia Arias Casais (WHO), Carlos Centeno (Spain), Melissa Chan (Singapore), Yaohua Chen (Franc…									Shahid, Z., Kalayanamitra, R., McClafferty, B., Kepko, D., Ramgobin, D., COVID-19 and older adults: what we know (2020) J Am Geriatr Soc; Half of coronavirus deaths happen in care homes, data from EU suggests. The Guardian (2020), https://www.theguardian.com/world/2020/apr/13/half-of-coronavirus-deaths-happen-in-care-homes-data-from-eu-suggests, Available from (Accessed 18 April 2020); Comas-Herr…	Gilissen, J.; Sandler Neurosciences Center, 675 Nelson Rising Lane, Suite 190, United States; email: joni.gilissen@gbhi.org			Elsevier Inc.					8853924		JPSME	32437942	English	J. Pain Symptom Manage.	Article
Selman L.E., Chao D., Sowden R., Marshall S., Chamberlain C., Koffman J.	16246458800;57216772833;57216772576;57190579725;41860946400;7004234652;	Bereavement Support on the Frontline of COVID-19: Recommendations for Hospital Clinicians	2020	Journal of Pain and Symptom Management	60	2		e81	e86		125	10.1016/j.jpainsymman.2020.04.024	https://www.scopus.com/inward/record.uri?eid=2-s2.0-85084616599&doi=10.1016%2fj.jpainsymman.2020.04.024&partnerID=40&md5=f8f275468974030a255575db7be55659	Palliative and End of Life Care Research Group, Population Health Sciences, Bristol Medical School, University of Bristol, Bristol, United Kingdom; Department of Palliative Care, Policy & Rehabilitation, Cicely Saunders Institute, King's College London, London, United Kingdom; King's College Hospital NHS Foundation Trust, Palliative Care Service, London, United Kingdom	Selman, L.E., Palliative and End of Life Care Research Group, Population Health Sciences, Bristol Medical School, University of Bristol, Bristol, United Kingdom; Chao, D., Palliative and End of Life Care Research Group, Population Health Sciences, Bristol Medical School, University of Bristol, Bristol, United Kingdom; Sowden, R., Palliative and End of Life Care Research Group, Population Health S…	Deaths due to COVID-19 are associated with risk factors which can lead to prolonged grief disorder, post-traumatic stress, and other poor bereavement outcomes among relatives, as well as moral injury and distress in frontline staff. Here we review relevant research evidence and provide evidence-based recommendations and resources for hospital clinicians to mitigate poor bereavement outcomes and s…	Bereavement; coronavirus; family caregivers; grief; palliative care; pandemics	advance care planning; Article; bereavement support; caregiver; coronavirus disease 2019; dying; dyspnea; emotional stress; grief; hospital personnel; human; intensive care unit; interpersonal communication; patient isolation; relative; risk factor; social support; spiritual care; terminal care; bereavement; Coronavirus infection; disease management; etiology; family; health care personnel; menta…					National Institute for Health Research, NIHR	This research did not receive any specific grant from funding agencies in the public, commercial, or not-for-profit sectors. Selman is funded by a Career Development Fellowship from the National Institute for Health Research (UK).										Lundorff, M., Holmgren, H., Zachariae, R., Farver-Vestergaard, I., O'Connor, M., Prevalence of prolonged grief disorder in adult bereavement: a systematic review and meta-analysis (2017) J Affect Disord, 212, pp. 138-149; Wallace, C., Wladkowski, S.P., Gibson, A., White, P., Grief during the COVID-19 pandemic: considerations for palliative care providers (2020) J Pain Symptom Manage, , (In Press)…	Selman, L.E.; Population Health Sciences, Canynge Hall, 39 Whatley Road, United Kingdom; email: Lucy.selman@bristol.ac.uk			Elsevier Inc.					8853924		JPSME	32376262	English	J. Pain Symptom Manage.	Article
McGuire A.L., Aulisio M.P., Davis F.D., Erwin C., Harter T.D., Jagsi R., Klitzman R., Macauley R., Racine E., Wolf S.M., Wynia M., Wolpe P.R., The COVID-19 Task Force of the Association of Bioethics Program Directors (ABPD)	9336287600;6603677427;57168675600;57220427330;55620824800;6602764751;6602831434;8224333600;6701458932;7402621642;57203616101;57202958859;	Ethical Challenges Arising in the COVID-19 Pandemic: An Overview from the Association of Bioethics Program Directors (ABPD) Task Force	2020	American Journal of Bioethics	20	7		15	27		78	10.1080/15265161.2020.1764138	https://www.scopus.com/inward/record.uri?eid=2-s2.0-85085560248&doi=10.1080%2f15265161.2020.1764138&partnerID=40&md5=4c0555b0759b870229dbfdcd52ecc47d	Baylor College of Medicine, United States; Case Western Reserve University School of Medicine, United States; Center for Translational Bioethics and Health Care Policy, United States; Texas Tech University Health Sciences Center, United States; Gundersen Health System, United States; University of Michigan, United States; Columbia University, United States; Oregon Health and Science University, U…	McGuire, A.L., Baylor College of Medicine, United States; Aulisio, M.P., Case Western Reserve University School of Medicine, United States; Davis, F.D., Center for Translational Bioethics and Health Care Policy, United States; Erwin, C., Texas Tech University Health Sciences Center, United States; Harter, T.D., Gundersen Health System, United States; Jagsi, R., University of Michigan, United Stat…	The COVID-19 pandemic has raised a host of ethical challenges, but key among these has been the possibility that health care systems might need to ration scarce critical care resources. Rationing policies for pandemics differ by institution, health system, and applicable law. Most seem to agree that a patient’s ability to benefit from treatment and to survive are first-order considerations. Howev…	Decision making; end-of-life issues; health care delivery; health policy; public health; rationing/resource allocation	advisory committee; Betacoronavirus; bioethics; Coronavirus infection; ethics; health care organization; human; pandemic; United States; virus pneumonia; Advisory Committees; Betacoronavirus; Bioethics; Coronavirus Infections; Health Care Rationing; Humans; Pandemics; Pneumonia, Viral; United States					Fonds de Recherche du Québec - Santé, FRQS	We thank the Association of Bioethics Program Directors for organizing this task force and facilitating this work. We thank Amanda M. Gutierrez and Jocelyn M. Lapointe for providing research and administrative assistance in preparing the manuscript for publication, and Bharath M. Ram, Anveet S. Janwadkar, Jeremiah M. Lee for their research assistance. Eric Racine would like to thank Mariana Corre…										Adams, J.G., Walls, R.M., Supporting the health ware workforce during the COVID-19 global epidemic (2020) Journal of American Medical Association, 323 (15), p. 1439; (1968) Age Discrimination in Employment Act of 1967, 29, pp. 621-634. , U.S.C. §§; (2020), https://www.aapd.com/wp-content/uploads/2020/03/COVID-19-Response-Package.pdf, Letter to senate majority leader McConnell and minority leader …	McGuire, A.L.; Center for Medical Ethics and Health Policy, 1 Baylor Plaza, United States; email: amcguire@bcm.edu			Routledge					15265161			32511078	English	Am. J. Bioethics	Article
Fusi-Schmidhauser T., Preston N.J., Keller N., Gamondi C.	56352946400;35748048000;57216457851;54383172400;	Conservative Management of COVID-19 Patients—Emergency Palliative Care in Action	2020	Journal of Pain and Symptom Management	60	1		e27	e30		70	10.1016/j.jpainsymman.2020.03.030	https://www.scopus.com/inward/record.uri?eid=2-s2.0-85083592741&doi=10.1016%2fj.jpainsymman.2020.03.030&partnerID=40&md5=587aa521c83569cba672a0fc0262e696	Palliative and Supportive Care Clinic, Institute of Oncology of Southern Switzerland and Ente Ospedaliero Cantonale, Bellinzona, Switzerland; International Observatory on End of Life Care, Lancaster University, Lancaster, United Kingdom	Fusi-Schmidhauser, T., Palliative and Supportive Care Clinic, Institute of Oncology of Southern Switzerland and Ente Ospedaliero Cantonale, Bellinzona, Switzerland; Preston, N.J., International Observatory on End of Life Care, Lancaster University, Lancaster, United Kingdom; Keller, N., Palliative and Supportive Care Clinic, Institute of Oncology of Southern Switzerland and Ente Ospedaliero Canto…	Context: The COVID-19 pandemic is spreading across the world. Many patients will not be suitable for mechanical ventilation owing to the underlying health conditions, and they will require a conservative approach including palliative care management for their important symptom burden. Objectives: To develop a management plan for patients who are not suitable for mechanical ventilation that is tai…	COVID-19; emergency; palliative; symptoms	chlorpromazine; diazepam; diclofenac; fentanyl; hydromorphone; levomepromazine; lorazepam; midazolam; morphine; paracetamol; pethidine; Article; conservative treatment; continuous infusion; coronavirus disease 2019; delirium; distress syndrome; dyspnea; early warning score; emergency care; fever; hemoptysis; human; infection control; medication therapy management; oxygen saturation; oxygen therap…		chlorpromazine, 50-53-3, 69-09-0; diazepam, 439-14-5; diclofenac, 15307-79-6, 15307-86-5; fentanyl, 437-38-7, 1443-54-5; hydromorphone, 466-99-9, 71-68-1; levomepromazine, 1236-99-3, 60-99-1, 7104-38-3; lorazepam, 846-49-1; midazolam, 59467-70-8; morphine, 52-26-6, 57-27-2; paracetamol, 103-90-2; pethidine, 28097-96-3, 50-13-5, 57-42-1														National Early Warning Score (NEWS) 2: Standardising the assessment of acute-illness severity in the NHS. Updated report of a working party (2017), Royal College of Physicians London; WHO. Clinical management of severe acute respiratory infection (SARI) when COVID-19 disease is suspected. 2020 https://www.who.int/publications-detail/clinical-management-of-severe-acute-respiratory-infection-when-n…	Preston, N.J.; Institute of Oncology of Southern Switzerland and Ente Ospedaliero CantonaleUnited Kingdom; email: n.j.preston@lancaster.ac.uk			Elsevier Inc.					8853924		JPSME	32276101	English	J. Pain Symptom Manage.	Article
Clark D., Takenouchi H.	55449396100;57208008953;	The Mitori project: End of life care in the United Kingdom and Japan–intersections in culture, practice and policy	2020	Progress in Palliative Care	28	3		189	191		2	10.1080/09699260.2020.1748814	https://www.scopus.com/inward/record.uri?eid=2-s2.0-85085030151&doi=10.1080%2f09699260.2020.1748814&partnerID=40&md5=38f1b1bd0f655bfb3686e9ced8518cd7	University of Glasgow, Glasgow, United Kingdom; Shizuoka University, Shizuoka, Japan	Clark, D., University of Glasgow, Glasgow, United Kingdom; Takenouchi, H., Shizuoka University, Shizuoka, Japan	[No abstract available]		anthropology; comparative study; Coronavirinae; coronavirus disease 2019; disease transmission; Editorial; end of life care; health care personnel; health care policy; health care practice; health care system; health service; human; interpersonal communication; Japan; medical information; palliative therapy; Severe acute respiratory syndrome coronavirus 2; social care; social distance; social med…					Economic and Social Research Council, ESRC: ES/S013865/1	We are grateful to Tetsuya Kishimoto, First Secretary (Health, Labour and Welfare) at the Embassy of Japan in the UK for his interest and support for the work and we thank the Economic and Social Research Council, grant number ES/S013865/1 for funding under its UK-Japan Social Science and Humanities Connections scheme, and Sean Nolan at ESRC for his encouragement and advice. The core members of t…											Takenouchi, H.; Shizuoka UniversityJapan; email: david.clark.2@glasgow.ac.uk			Taylor and Francis Ltd.					9699260		PPCRC		English	Prog. Palliative Care	Editorial
Evans R., Wilner P.J., Spillane K.	57984613200;6602974622;57224635101;	Caring for our caregivers in body, mind and spirit during the COVID-19 pandemic	2020	Patient Experience Journal	7	2		129	135		2	10.35680/2372-0247.1495	https://www.scopus.com/inward/record.uri?eid=2-s2.0-85128318466&doi=10.35680%2f2372-0247.1495&partnerID=40&md5=e1dd3f200300fe8b1628622e45ae88ef	NewYork-Presbyterian, United States	Evans, R., NewYork-Presbyterian, United States; Wilner, P.J., NewYork-Presbyterian, United States; Spillane, K., NewYork-Presbyterian, United States	New York City became the epicenter of the coronavirus pandemic in March 2020. The surge of critically ill patients combined with widespread social distancing measures created extraordinary challenges for healthcare workers. Many frontline workers experienced significant physical, psychological, and emotional distress. They faced demanding patient care responsibilities while managing personal obli…	bereavement; COVID-19; culture; Distress; gratitude; human experience; mental health; physical health; quality of life; recovery; spirituality; wellbeing; wellness							Personal health concerns were supported by multiple initiatives. We expanded our Workforce Health & Safety (WHS) staffing and hours of operation (from 7am to 4pm, five days a week to 6am to 11pm, seven days a week), created a dedicated WHS employee hotline and waived copays for urgent care accessed through NYP. Employees received Support Care Time, an additional four weeks paid time off to cover …										Buhlman, NW, Lee, TE., When patient experience and employee engagement both improve, hospitals' ratings and profits climb Harv Bus Rev, , https://hbr.org/2019/05/when-patient-experience-and-employee-engagement-both-improve-hospitals-ratings-and-profits-climb, Published May 8, 2019. Accessed July 7, 2020; Adams, J, Walls, R., Supporting the health care workforce during the COVID-19 global epidemic…				The Beryl Institute					23720247				English	Patient. Exp. J.	Article
Elsner A.M.	56895799300;	After CoviD-19: The way we die from now on	2020	Cambridge Quarterly of Healthcare Ethics				69	72			10.1017/S0963180120000572	https://www.scopus.com/inward/record.uri?eid=2-s2.0-85099056129&doi=10.1017%2fS0963180120000572&partnerID=40&md5=95d559a5c418d9fa373db57044c91544		Elsner, A.M.	Ethical issues raised by the outbreak of COVID-19 have predominantly been addressed through a public health ethics lens. This article proposes that the rising COVID-19 fatalities and the World Health Organization's failure to include palliative care as part of its guidance on how to maintain essential health services during the pandemic have exposed palliative care as an underlying global crisis.…	Care ethics; COVID-19; Dying; End-of-life care; Palliative care	ethics; human; palliative therapy; pandemic; terminal care; COVID-19; Humans; Palliative Care; Pandemics; SARS-CoV-2; Terminal Care																Elias, N., (2001) The Loneliness of the Dying, p. 34. , Jephcott E, trans. New York/London: Continuum; 1982, at; https://www.who.int/publications-detail/covid-19-operational-guidancefor-maintaining-essential-health-services-during-an-outbreak, last accessed 27 April 2020; Palliative care and the COVID-19 pandemic (2020) The Lancet, 395, p. 1168. , Editorial; Berlinger, N., (2015) Are Workarounds …				Cambridge University Press					9631801			33371912	English	Camb. Q. Healthc. Ethics	Review
Vilches-Aguirre Y., Fariñas-Balaguer Ó., Torres-Tenor J.L., Molina-Nadal A., Serrano-Bermúdez G.	6506657953;6508061353;57194433100;57219247280;8677748400;	Palliative sedation: Has anything changed during the pandemic? [Sedación paliativa: ¿ha cambiado algo durante la pandemia?]	2020	Medicina Paliativa	27						1	10.20986/MEDPAL.2020.1183/2020	https://www.scopus.com/inward/record.uri?eid=2-s2.0-85091882340&doi=10.20986%2fMEDPAL.2020.1183%2f2020&partnerID=40&md5=b540d5ddb171fa906e6dec1960257682	Unidad de Cuidados Paliativos, Hospital Universitario La Paz, Madrid, Spain; Unidad de Cuidados Paliativos, Hospital Santa Creu i Sant Pau, Barcelona, Spain; Gerencia del Medicamento del Servicio Catalán de la Salud, Barcelona, Spain; Servicio de Cuidados Paliativos, Instituto Catalán de Oncología (ICO), Hospitalet de Llobregat, Barcelona, Spain	Vilches-Aguirre, Y., Unidad de Cuidados Paliativos, Hospital Universitario La Paz, Madrid, Spain; Fariñas-Balaguer, Ó., Unidad de Cuidados Paliativos, Hospital Santa Creu i Sant Pau, Barcelona, Spain; Torres-Tenor, J.L., Unidad de Cuidados Paliativos, Hospital Universitario La Paz, Madrid, Spain; Molina-Nadal, A., Gerencia del Medicamento del Servicio Catalán de la Salud, Barcelona, Spain; Serran…	The COVID-19 pandemic has provoked an unprecedented health crisis in our recent history, with clinical and social peculiarities that have created an important role for Palliative Care (PC) teams, highlighting their participation in decision-making at the end of life and in the development of Palliative Sedation (PS) protocols. A significant percentage of patients with a negative evolution, withou…	COVID-19; Inpatient palliative care unit; Palliative care; Palliative sedation	Article; clinical protocol; coronavirus disease 2019; decision making; health care access; health care system; hospital admission; human; intensive care unit; medical ethics; palliative therapy; pandemic; patient information; quarantine; sedation; terminal care; treatment indication																Coronavirus Disease 2019 (COVID-19): Situation Report-151, , https://www.who.int/docs/default-source/coronaviruse/situationreports/20200311-sitrep-151-covid-19.pdf, WHO: WHO website [Internet]. Published june 19; 2020 [Accessed june 19, 2020]. Available in; (2020) Situación de COVID en España, , https://www.mscbs.gob.es/profesionales/saludPublica/ccayes/alertasActual/nCovChina/situacionActual.htm…	Vilches-Aguirre, Y.; Unidad de Cuidados Paliativos, Paseo de la Castellana, n.º261, Spain; email: yolanda.vilches.aguirre@gmail.com			Sociedad Espanola de Cuidados Paliativos					1134248X		MPALF		Spanish	Med. Paliativa	Article
da Silva M.D.C.Q.S., Vilela A.B.A., Boery R.N.S.O., da Silva R.S.	57218897630;23986546200;14014406800;48861112300;	The dying process and death of patients with COVID-19: A reflection in the light of spirituality [O processo de morrer e morte de pacientes com COVID-19: Uma reflexão à luz da espiritualidade] [El proceso de murir y de muerte de pacientes con COVID-19: Una reflexión a la luz de la espiritualidad]	2020	Cogitare Enfermagem	25		e73571	1	8		3	10.5380/ce.v25i0.73571	https://www.scopus.com/inward/record.uri?eid=2-s2.0-85090684975&doi=10.5380%2fce.v25i0.73571&partnerID=40&md5=2287f68c2b66b69091809ba7dc5d1958	Universidade Estadual do Sudoeste da Bahia, Jequié, BA, Brazil; Universidade do Estado da Bahia/Campus VII, Senhor do Bonfim, BA, Brazil; Universidade do Estado da Bahia/Campus VII. Senhor do Bonfim, Jequié, BA, Brazil	da Silva, M.D.C.Q.S., Universidade Estadual do Sudoeste da Bahia, Jequié, BA, Brazil; Vilela, A.B.A., Universidade Estadual do Sudoeste da Bahia, Jequié, BA, Brazil; Boery, R.N.S.O., Universidade do Estado da Bahia/Campus VII, Senhor do Bonfim, BA, Brazil; da Silva, R.S., Universidade do Estado da Bahia/Campus VII. Senhor do Bonfim, Jequié, BA, Brazil	Objective: to reflect on the dying process and death of patients with Covid-19 in the light of spirituality. Development: Amid the pandemic caused by the new Coronavirus, we once again face the feared death, with an aggravating factor: increasing number of deaths characterized by the lack of opportunity for the individuals to say goodbye to their loved ones, dying patients accompanied only by hea…	Coronavirus; Nursing; Palliative care at the end of life; Pandemics; Spirituality																	Novel Coronavirus technical guidance 2020, , https://www.who.int/emergencies/diseases/novel-coronavirus-2019, World Health Organization (WHO). Genebra: WHO; 2020. [Internet]. 2020 [accessed 14 abr 2020]; (2002) The world health report 2002, , World Health Organization (WHO). Genebra: WHO; Girardi, G., (2020) O Estado de São Paulo. Estudo prevê ao menos 44 mil mortes de Covid-19 no Brasil, , https…	da Silva, M.D.C.Q.S.; Universidade Estadual do Sudoeste da BahiaBrazil; email: conceiçãoquirino@gmail.com			Universidade Federal do Parana					14148536				English	Cogitare Enferm.	Article
[truncated: 4 more columns]
